# Supplementary material for: Multi-omic phenotyping reveals host-microbe responses to bariatric surgery, glycaemic control and obesity
Source: Commun Med (Lond). 2022 Oct 7;2:127. doi: 10.1038/s43856-022-00185-6 (PMC9546886; doi:10.1038/s43856-022-00185-6)
Supplement: Supplementary file 2 — Supplementary Data 1 [file 43856_2022_185_MOESM2_ESM.xlsx]

## Sheet: Supp Data 1
Table of identified metabolites associated with Bariatric Surgery, Weight / BMI, T2D and Diet
Table of identified metabolites from Serum, Urine and Faecal biofluids with associations (pFDR<0.05) to 1) post- versus pre-bariatric surgery, 2) lower weight / BMI, 3) lower HbA1c / participants without Vs with T2D, 4) lower dietary substrate / higher AHEI score. Metabolites with concordant changes are grouped together. See Figure 8 for individual dietary correlations.
Metabolite (all pFDR<0.05)	Biofluid	Association
Post-Surgery & Lower HbA1c / Non-T2D Vs T2D & Lower BMI & Reduced diet substrate / Healthier diet
Proline	[S]	Lower / Decreased
Glutamate	[S]	Lower / Decreased
Post-Surgery & lower HbA1c / Non-T2D Vs T2D & Lower BMI
5-Cholenic acid-3ß-ol	[S]	Higher / Increased
Valerylcarnitine (C5)	[S]	Lower / Decreased
Hydroxyvalerylcarnitine (C5-OH)	[S]	Lower / Decreased
Kynurenine	[S]	Lower / Decreased
Carnitine (C0)	[U]	Lower / Decreased
Post-Surgery & Lower HbA1c / Non-T2D Vs T2D & Reduced diet substrate / Healthier diet
Leucine	[S]	Lower / Decreased
Post-Surgery & Lower BMI & Reduced diet substrate / Healthier diet
Acetate	[S]	Higher / Increased
Phenylacetylglutamine (PAG)	[U]	Higher / Increased
4-Cresyl sulfate	[U]	Higher / Increased
Acetate	[F]	Lower / Decreased
Diacyl-phosphatidylcholine C32:2	[S]	Lower / Decreased
Diacyl-phosphatidylcholine C34:3	[S]	Lower / Decreased
Diacyl-phosphatidylcholine C36:5	[S]	Lower / Decreased
Diacyl-phosphatidylcholine C38:3	[S]	Lower / Decreased
Sphingomyelin ((OH) C22:1)	[S]	Lower / Decreased
Sphingomyelin ((OH) C24:1)	[S]	Lower / Decreased
Post-Surgery & Lower HbA1c / non-T2D Vs T2D
5a-Cholanic acid-3a-ol-6-one	[F]	Higher / Increased
Octadecenoylcarnitine (C18:1)	[S]	Higher / Increased
Glutamine	[S]	Higher / Increased
Histidine	[S]	Higher / Increased
[2c] Glycoursodeoxycholic acid (GUDCA)	[S]	Higher / Increased
Glycohyocholic acid (GHCA)	[S]	Higher / Increased
Taurohyocholic acid (THCA)	[S]	Higher / Increased
HDL	[S]	Higher / Increased
Phosphocholine / choline	[S]	Higher / Increased
Acyl-alkyl-phosphatidylcholine C40:5	[S]	Higher / Increased
Acyl-alkyl-phosphatidylcholine C42:5	[S]	Higher / Increased
Acyl-alkyl-phosphatidylcholine C44:5	[S]	Higher / Increased
Sphingomyelin (C18:0)	[S]	Higher / Increased
Sphingomyelin (C18:1)	[S]	Higher / Increased
Sphingomyelin (C24:1)	[S]	Higher / Increased
Sphingomyelin (C26:1)	[S]	Higher / Increased
Citrate	[U]	Higher / Increased
Glycine	[F]	Lower / Decreased
Propionylcarnitine (C3)	[S]	Lower / Decreased
Butyrylcarnitine (C4)	[S]	Lower / Decreased
Tiglylcarnitine (C5:1)	[S]	Lower / Decreased
Alanine	[S]	Lower / Decreased
Lysine	[S]	Lower / Decreased
Tyrosine	[S]	Lower / Decreased
Valine	[S]	Lower / Decreased
Isoleucine	[S]	Lower / Decreased
Lactate	[S]	Lower / Decreased
Pyruvate	[S]	Lower / Decreased
Sarcosine	[S]	Lower / Decreased
Glycerol of lipid	[S]	Lower / Decreased
Lipid (CH2)	[S]	Lower / Decreased
Lipid (CH2CH2COOC)	[S]	Lower / Decreased
VLDL/LDL	[S]	Lower / Decreased
a Glucose	[S]	Lower / Decreased
a Glucose	[U]	Lower / Decreased
B Glucose	[U]	Lower / Decreased
Post-Surgery & Lower BMI
2:1 Bile Acid ratio	[F]	Higher / Increased
LCA:CDCA ratio	[F]	Higher / Increased
UDCA:CDCA ratio	[F]	Higher / Increased
UDCA:CDCA ratio	[S]	Higher / Increased
Citrate	[S]	Higher / Increased
Formate	[S]	Higher / Increased
4-Hydroxyphenylacetate	[U]	Higher / Increased
Hippurate	[U]	Higher / Increased
Indoxyl sulfate	[U]	Higher / Increased
[1] Cholic acid (CA)	[F]	Lower / Decreased
[1c] Taurochenodeoxycholic acid (TCDCA)	[F]	Lower / Decreased
Bile Acids (All)	[F]	Lower / Decreased
Primary Bile Acids	[F]	Lower / Decreased
Primary Conjugated Bile Acids	[F]	Lower / Decreased
Secondary Bile Acids	[F]	Lower / Decreased
Butyrate	[F]	Lower / Decreased
Propionate	[F]	Lower / Decreased
Valerate	[F]	Lower / Decreased
Uracil	[F]	Lower / Decreased
a Glucose	[F]	Lower / Decreased
Ethanol	[F]	Lower / Decreased
Ornithine	[S]	Lower / Decreased
Isobutyrate	[U]	Lower / Decreased
Post-Surgery & Reduced diet substrate / Healthier diet
[2c] Tauro-ursodeoxycholic acid (TUDCA)	[S]	Higher / Increased
TMAO	[U]	Higher / Increased
Diacyl-phosphatidylcholine C28:1	[S]	Lower / Decreased
Diacyl-phosphatidylcholine C30:0	[S]	Lower / Decreased
Diacyl-phosphatidylcholine C32:1	[S]	Lower / Decreased
Diacyl-phosphatidylcholine C34:4	[S]	Lower / Decreased
Diacyl-phosphatidylcholine C36:1	[S]	Lower / Decreased
Diacyl-phosphatidylcholine C36:6	[S]	Lower / Decreased
Diacyl-phosphatidylcholine C40:5	[S]	Lower / Decreased
Acyl-alkyl-phosphatidylcholine C38:3	[S]	Lower / Decreased
Hydroxypropionylcarnitine (C3-OH)	[S]	Lower / Decreased
Phenylalanine	[S]	Lower / Decreased
Propenoylcarnitine (C3:1)	[S]	Lower / Decreased
Sphingomyelin (C24:0)	[S]	Lower / Decreased
Lower HbA1c / non-T2D Vs T2D & Lower BMI
Nonaylcarnitine (C9)	[S]	Lower / Decreased
Post-Surgery
Allolithocholic acid	[F]	Higher / Increased
DCA:CA Bile Acid ratio	[F]	Higher / Increased
Beta-Alanine	[F]	Higher / Increased
Tyramine	[F]	Higher / Increased
Acetylcarnitine (C2)	[S]	Higher / Increased
Pimeloylcarnitine (C7-DC)	[S]	Higher / Increased
Hexadecanoylcarnitine (C16)	[S]	Higher / Increased
Hydroxyhexadecenoylcarnitine (C16:1-OH)	[S]	Higher / Increased
Hydroxyoctadecenoylcarnitine (C18:1-OH)	[S]	Higher / Increased
Octadecadienylcarnitine (C18:2)	[S]	Higher / Increased
Glycine	[S]	Higher / Increased
Serine	[S]	Higher / Increased
[2] Ursodeoxycholic acid (UDCA)	[S]	Higher / Increased
12-Dehydrocholic acid	[S]	Higher / Increased
G:T-CA ratio	[S]	Higher / Increased
G:T-DCA ratio	[S]	Higher / Increased
G:T-UDCA ratio	[S]	Higher / Increased
Isolithocholic acid	[S]	Higher / Increased
Murocholic acid	[S]	Higher / Increased
Other Bile Acids	[S]	Higher / Increased
Symmetric dimethylarginine (SDMA)	[S]	Higher / Increased
Diacyl-phosphatidylcholine C36:0	[S]	Higher / Increased
3-Hydroxybutyrate	[S]	Higher / Increased
Acetoacetate	[S]	Higher / Increased
Acetone	[S]	Higher / Increased
Dimethylglycine	[S]	Higher / Increased
2-Aminobutyrate	[U]	Higher / Increased
3,6 // 3,12-Diketocholanic Acid	[F]	Lower / Decreased
3a-hydroxy-12 ketolithocholic acid (5ß-cholanic acid-3a-ol-12-one)	[F]	Lower / Decreased
CA:CDCA ratio	[F]	Lower / Decreased
Other Bile Acids	[F]	Lower / Decreased
Secondary Conjugated Bile Acids	[F]	Lower / Decreased
Isovalerate	[F]	Lower / Decreased
Formate	[F]	Lower / Decreased
Hypoxanthine	[F]	Lower / Decreased
Lactate	[F]	Lower / Decreased
Methanol	[F]	Lower / Decreased
Phenylacetate	[F]	Lower / Decreased
Trimethylamine	[F]	Lower / Decreased
Decadienylcarnitine (C10:2)	[S]	Lower / Decreased
Glutaconylcarnitine (C5:1-DC)	[S]	Lower / Decreased
Tryptophan	[S]	Lower / Decreased
[1] Chenodeoxycholic acid (CDCA)	[S]	Lower / Decreased
[1] Cholic acid (CA)	[S]	Lower / Decreased
[1c] Glycochenodeoxycholic acid (GCDCA)	[S]	Lower / Decreased
[1c] Glycocholic Acid (GCA)	[S]	Lower / Decreased
[1c] Taurochenodeoxycholic acid (TCDCA)	[S]	Lower / Decreased
[1c] Taurocholic acid (TCA)	[S]	Lower / Decreased
LCA:UDCA ratio	[S]	Lower / Decreased
Primary Bile Acids	[S]	Lower / Decreased
Primary Conjugated Bile Acids	[S]	Lower / Decreased
Glycerophosphocholine	[S]	Lower / Decreased
Glycoproteins	[S]	Lower / Decreased
Creatine	[S]	Lower / Decreased
Acyl-alkyl-phosphatidylcholine C30:0	[S]	Lower / Decreased
Acyl-alkyl-phosphatidylcholine C30:2	[S]	Lower / Decreased
Acyl-alkyl-phosphatidylcholine C36:1	[S]	Lower / Decreased
Acyl-alkyl-phosphatidylcholine C36:3	[S]	Lower / Decreased
Acyl-alkyl-phosphatidylcholine C38:0	[S]	Lower / Decreased
Acyl-alkyl-phosphatidylcholine C38:2	[S]	Lower / Decreased
Acyl-alkyl-phosphatidylcholine C42:2	[S]	Lower / Decreased
Diacyl-phosphatidylcholine C32:3	[S]	Lower / Decreased
Diacyl-phosphatidylcholine C36:3	[S]	Lower / Decreased
Diacyl-phosphatidylcholine C40:4	[S]	Lower / Decreased
Diacyl-phosphatidylcholine C42:6	[S]	Lower / Decreased
Lyso-phosphatidylcholine C14:0	[S]	Lower / Decreased
Lyso-phosphatidylcholine C16:1	[S]	Lower / Decreased
Lyso-phosphatidylcholine C18:0	[S]	Lower / Decreased
Lyso-phosphatidylcholine C18:2	[S]	Lower / Decreased
Lyso-phosphatidylcholine C20:3	[S]	Lower / Decreased
Lyso-phosphatidylcholine C24:0	[S]	Lower / Decreased
Lyso-phosphatidylcholine C28:0	[S]	Lower / Decreased
Alanine	[U]	Lower / Decreased
Leucine	[U]	Lower / Decreased
Lysine	[U]	Lower / Decreased
Valine	[U]	Lower / Decreased
Acetaminophen (paracetamol) glucuronide	[U]	Lower / Decreased
Acetaminophen (paracetamol) sulfate	[U]	Lower / Decreased
Ibuprofen	[U]	Lower / Decreased
Ibuprofen Glucuronide	[U]	Lower / Decreased
3-Hydroxyisovalerate	[U]	Lower / Decreased
Creatine	[U]	Lower / Decreased
Creatinine	[U]	Lower / Decreased
Dimethylglycine	[U]	Lower / Decreased
Formate	[U]	Lower / Decreased
Lactate	[U]	Lower / Decreased
Levoglucosan	[U]	Lower / Decreased
Proline Betaine	[U]	Lower / Decreased
Lower HbA1c / non-T2D Vs T2D
Leucine	[F]	Higher / Increased
Tyrosine	[F]	Higher / Increased
Valine	[F]	Higher / Increased
Isoleucine	[F]	Higher / Increased
Lactate	[F]	Higher / Increased
Uracil	[F]	Higher / Increased
Propenoylcarnitine (C3:1)	[S]	Higher / Increased
Tetradecenoylcarnitine (C14:1)	[S]	Higher / Increased
CA:CDCA ratio	[S]	Higher / Increased
UCDA:LCA ratio	[S]	Higher / Increased
Taurine	[S]	Higher / Increased
Glycerophosphocholine	[S]	Higher / Increased
Acyl-alkyl-phosphatidylcholine C32:1	[S]	Higher / Increased
Acyl-alkyl-phosphatidylcholine C32:2	[S]	Higher / Increased
Acyl-alkyl-phosphatidylcholine C34:1	[S]	Higher / Increased
Acyl-alkyl-phosphatidylcholine C34:2	[S]	Higher / Increased
Acyl-alkyl-phosphatidylcholine C34:3	[S]	Higher / Increased
Acyl-alkyl-phosphatidylcholine C36:3	[S]	Higher / Increased
Acyl-alkyl-phosphatidylcholine C36:4	[S]	Higher / Increased
Acyl-alkyl-phosphatidylcholine C38:0	[S]	Higher / Increased
Acyl-alkyl-phosphatidylcholine C38:2	[S]	Higher / Increased
Acyl-alkyl-phosphatidylcholine C38:3	[S]	Higher / Increased
Acyl-alkyl-phosphatidylcholine C38:4	[S]	Higher / Increased
Acyl-alkyl-phosphatidylcholine C38:5	[S]	Higher / Increased
Acyl-alkyl-phosphatidylcholine C38:6	[S]	Higher / Increased
Acyl-alkyl-phosphatidylcholine C40:2	[S]	Higher / Increased
Acyl-alkyl-phosphatidylcholine C40:3	[S]	Higher / Increased
Acyl-alkyl-phosphatidylcholine C40:4	[S]	Higher / Increased
Acyl-alkyl-phosphatidylcholine C40:6	[S]	Higher / Increased
Acyl-alkyl-phosphatidylcholine C42:2	[S]	Higher / Increased
Acyl-alkyl-phosphatidylcholine C42:3	[S]	Higher / Increased
Acyl-alkyl-phosphatidylcholine C42:4	[S]	Higher / Increased
Acyl-alkyl-phosphatidylcholine C44:4	[S]	Higher / Increased
Acyl-alkyl-phosphatidylcholine C44:6	[S]	Higher / Increased
Diacyl-phosphatidylcholine C38:0	[S]	Higher / Increased
Diacyl-phosphatidylcholine C38:3	[S]	Higher / Increased
Diacyl-phosphatidylcholine C40:3	[S]	Higher / Increased
Diacyl-phosphatidylcholine C40:6	[S]	Higher / Increased
Diacyl-phosphatidylcholine C42:0	[S]	Higher / Increased
Diacyl-phosphatidylcholine C42:1	[S]	Higher / Increased
Diacyl-phosphatidylcholine C42:2	[S]	Higher / Increased
Diacyl-phosphatidylcholine C42:4	[S]	Higher / Increased
Diacyl-phosphatidylcholine C42:5	[S]	Higher / Increased
Lyso-phosphatidylcholine C16:1	[S]	Higher / Increased
Lyso-phosphatidylcholine C18:0	[S]	Higher / Increased
Lyso-phosphatidylcholine C18:1	[S]	Higher / Increased
Sphingomyelin ((OH) C14:1)	[S]	Higher / Increased
Sphingomyelin ((OH) C16:1)	[S]	Higher / Increased
Sphingomyelin ((OH) C22:2)	[S]	Higher / Increased
Sphingomyelin ((OH) C24:1)	[S]	Higher / Increased
Sphingomyelin (C16:0)	[S]	Higher / Increased
Sphingomyelin (C16:1)	[S]	Higher / Increased
Sphingomyelin (C20:2)	[S]	Higher / Increased
Sphingomyelin (C24:0)	[S]	Higher / Increased
Sphingomyelin (C26:0)	[S]	Higher / Increased
Citrulline	[S]	Higher / Increased
O-Acetylcarnitine	[U]	Higher / Increased
Glycine	[U]	Higher / Increased
Leucine	[U]	Higher / Increased
Acetate	[U]	Higher / Increased
Creatine	[U]	Higher / Increased
Creatinine	[U]	Higher / Increased
Formate	[U]	Higher / Increased
Isobutyrate	[U]	Higher / Increased
Methylnicotinamide	[U]	Higher / Increased
N-methyl-2-pyridone-5-carboxamide (2PY)	[U]	Higher / Increased
Dimethylbiguanide (Metformin)	[F]	Lower / Decreased
Hydroxybutyrylcarnitine (C4-OH)	[S]	Lower / Decreased
Hydroxyhexadecanoylcarnitine (C16-OH)	[S]	Lower / Decreased
Methylglutarylcarnitine (C5-M-DC)	[S]	Lower / Decreased
Methionine	[S]	Lower / Decreased
Conjugated CA:CA ratio	[S]	Lower / Decreased
GCA:CA ratio	[S]	Lower / Decreased
LCA:UDCA	[S]	Lower / Decreased
TCA:CA ratio	[S]	Lower / Decreased
alpha-Aminoadipic acid	[S]	Lower / Decreased
Methionine sulfoxide	[S]	Lower / Decreased
Isovalerate	[S]	Lower / Decreased
Sugar	[S]	Lower / Decreased
2-Hydroxybutyrate	[S]	Lower / Decreased
2-Methylbutyrate	[S]	Lower / Decreased
Creatinine	[S]	Lower / Decreased
2-Hydroxybutyrate	[U]	Lower / Decreased
Lower BMI
2:1 Bile Acid ratio	[S]	Higher / Increased
Lactate	[U]	Higher / Increased
[1] Chenodeoxycholic acid (CDCA)	[F]	Lower / Decreased
[1c] Glycochenodeoxycholic acid (GCDCA)	[F]	Lower / Decreased
[1c] Glycocholic Acid (GCA)	[F]	Lower / Decreased
[2] Deoxycholic acid (DCA)	[F]	Lower / Decreased
[2c] Glycodeoxycholic acid (GDCA)	[F]	Lower / Decreased
[2c] Taurodeoxycholic acid (TDCA)	[F]	Lower / Decreased
12-Dehydrocholic acid	[F]	Lower / Decreased
5ß-Cholanic acid-3ß, 12a-diol	[F]	Lower / Decreased
9(11), (5B)-Cholenic Acid-3a-ol-12-one	[F]	Lower / Decreased
Acetyllysine	[F]	Lower / Decreased
Succinate	[F]	Lower / Decreased
Carnitine (C0)	[S]	Lower / Decreased
Threonine	[S]	Lower / Decreased
