# Supplementary material for: Multi-omic phenotyping reveals host-microbe responses to bariatric surgery, glycaemic control and obesity
Source: Commun Med (Lond). 2022 Oct 7;2:127. doi: 10.1038/s43856-022-00185-6 (PMC9546886; doi:10.1038/s43856-022-00185-6)
Supplement: Supplementary file 3 — Supplementary Data 2 [file 43856_2022_185_MOESM3_ESM.xlsx]

## Sheet: Supplementary Data 2
		No (n=64)		IGT (n=26)		T2D (n=66)		Kruskal Wallis	Mann Whitney U Test			Mann Whitney U Test (BH pFDR)
	Metabolite (selected ppm)	Mean RI (SD)	Median RI (IQR)	Mean RI (SD)	Median RI (IQR)	Mean RI (SD)	Median RI (IQR)	No Vs IGT Vs T2D	No Vs T2D	No Vs IGT	IGT VS T2D	No Vs T2D	No Vs IGT	IGT VS T2D
Serum	HDL CH3 (0.86)	405502 (75376)	399072 (103539)	373269 (72026)	347389 (86510)	339552 (75480)	321616 (92845)	4.36122e-06	5.6025e-07	0.0423354	0.0397554	1.09165e-05	0.127006	0.127006	Serum
	VLDL CH3 (0.89)	599622 (226594)	535416 (310022)	660750 (345125)	555730 (264357)	721713 (457679)	591753 (365575)	0.462518	0.218844	0.674289	0.601989	0.425858	0.840414	0.785879
	Leucine (0.98)	150295 (23585)	151487 (28424)	172833 (43823)	169755 (57116)	178102 (35881)	169397 (55404)	1.77892e-05	1.57654e-06	0.01973	0.400187	1.89185e-05	0.0710278	0.576269
	Isoleucine (1.03)	57224 (12050)	56279 (15250)	66751 (22893)	62488 (33904)	71059 (16995)	66999 (23914)	1.60026e-05	6.0647e-07	0.0900029	0.238185	1.09165e-05	0.216007	0.428733
	Valine (1.06)	166829 (31508)	163255 (37340)	188900 (49535)	186490 (51335)	195276 (40530)	193763 (60066)	0.000219121	3.0297e-05	0.0414204	0.409951	0.000218138	0.127006	0.578754
	3Hydroxybutyrate (1.19)	1446798 (782443)	1659305 (786552)	1296772 (789532)	1482672 (1231533)	1369799 (673184)	1373757 (739739)	0.514677	0.271745	0.470523	0.832809	0.459702	0.646639	0.889424
	CH2 Lipid (1.30)	1566959 (778744)	1411666 (929480)	1862527 (1219745)	1456914 (1022799)	2161324 (1583595)	1780350 (1230901)	0.0456818	0.0131536	0.382879	0.310316	0.0526143	0.562597	0.496505
	CH2CH2COOC Lipid (1.59)	118702 (61232)	105641 (80303)	146254 (100249)	112342 (66708)	166967 (120156)	130788 (105189)	0.0274047	0.00759371	0.269581	0.327147	0.0321616	0.459702	0.508338
	Alanine (1.50)	255677 (49227)	258379 (66025)	260016 (48009)	259260 (78271)	310116 (73744)	302883 (90868)	1.58998e-05	6.34662e-06	0.687271	0.00169777	6.52795e-05	0.840414	0.00940304
	Acetate (1.93)	50693 (18772)	44858 (14485)	49914 (17337)	44744 (19436)	57549 (52051)	44403 (18625)	0.94679	0.840012	0.733409	0.921074	0.889424	0.851873	0.921074
	N-acetylglycoproteins (2.06)	406216 (40973)	407386 (63967)	419361 (42024)	420502 (37053)	420976 (37370)	418974 (45877)	0.145245	0.0575631	0.232778	0.893762	0.159405	0.428733	0.919298
	Pyruvate (2.39)	113971 (47615)	104819 (60344)	117431 (39816)	113641 (50784)	157587 (65522)	139496 (81863)	8.4741e-05	2.60083e-05	0.475998	0.00730988	0.000208066	0.646639	0.0321616
	Glutamine (2.47)	78569 (14373)	75589 (19747)	78592 (16133)	79565 (21787)	72840 (13726)	74642 (19255)	0.125157	0.0853182	0.700345	0.102389	0.211825	0.840414	0.230375
	Citrate (2.57)	40201 (11046)	38336 (14196)	40861 (18797)	39180 (22052)	44473 (15573)	41101 (17161)	0.251261	0.147312	0.693797	0.214821	0.321408	0.840414	0.425858
	Glycerophosphocholine (3.23)	409094 (85554)	392956 (91249)	387317 (93207)	367372 (124960)	335494 (82258)	330446 (93289)	7.53251e-06	7.8834e-07	0.181475	0.0197009	1.13521e-05	0.3843	0.0710278
	Phosphocholine (3.24)	279929 (89665)	258382 (120687)	255476 (72040)	232513 (105845)	228014 (79159)	204878 (91672)	0.0013271	0.00032729	0.28535	0.0626167	0.00214226	0.466937	0.166978
	Acetoacetate (3.26)	34504 (12920)	30891 (10748)	34658 (14232)	31129 (13016)	34434 (11092)	31268 (9666)	0.862421	0.611239	0.870022	0.733557	0.785879	0.907849	0.851873
	Lactate (4.13)	326492 (86828)	310850 (118247)	335334 (93764)	338124 (118908)	441637 (149057)	416682 (186958)	1.95701e-06	5.6025e-07	0.760219	0.000831127	1.09165e-05	0.855246	0.00498676
	Glycerol of lipid (5.22)	24526 (11687)	22139 (14880)	29752 (19841)	23335 (14684)	34556 (24859)	27257 (18468)	0.0208071	0.00513743	0.331832	0.274544	0.026421	0.508338	0.459702
	a Glucose (5.25)	398621 (71492)	397024 (83845)	459255 (142926)	448856 (107237)	670555 (268768)	622376 (338630)	0	0	0.034678	2.5648e-05	0	0.118896	0.000208066
	Tyrosine (6.92)	19711 (3949)	19749 (4649)	23559 (6250)	23366 (8706)	21536 (5616)	20616 (6502)	0.0191191	0.0819667	0.00568036	0.190172	0.210772	0.0272657	0.39121
	Histidine (7.08)	18707 (2835)	18921 (3420)	17784 (2845)	18044 (3170)	17502 (3703)	17272 (5254)	0.0887144	0.0488911	0.0970461	0.746578	0.140806	0.225397	0.853232
	Phenylalanine (7.44)	15265 (2107)	15052 (2650)	16151 (3021)	16318 (4517)	15553 (2757)	15710 (3740)	0.412829	0.381279	0.232778	0.487516	0.562597	0.428733	0.650021
	Formate (8.48)	7203 (1785)	7182 (2867)	7312 (1844)	6783 (2378)	7305 (1757)	7111 (2383)	0.950081	0.778875	0.821546	0.907405	0.862753	0.889424	0.920185
		No (n=27)		IGT (n=12)		T2D (n=41)		Kruskal Wallis	Mann Whitney U Test			Mann Whitney U Test (BH pFDR)
	Metabolite (selected ppm)	Mean RI (SD)	Median RI (IQR)	Mean RI (SD)	Median RI (IQR)	Mean RI (SD)	Median RI (IQR)	No Vs IGT Vs T2D	No Vs T2D	No Vs IGT	IGT VS T2D	No Vs T2D	No Vs IGT	IGT VS T2D
Urine	2-Aminobutyrate (0.98)	64761 (23500)	59275 (19928)	64085 (22257)	59345 (21639)	62856 (19066)	57799 (20328)	0.991514	0.920688	1	0.924828	0.988525	1	0.988525	Urine
	Valine(1.00)	80442 (21329)	77000 (20665)	78435 (22816)	80578 (19978)	77780 (27843)	77709 (29499)	0.884251	0.653971	0.964117	0.761019	0.942676	0.988525	0.988525
	Isobutyrate(1.11)	216504 (56607)	211059 (74933)	235301 (139682)	185610 (95081)	181885 (65450)	171858 (78056)	0.0563559	0.0165197	0.599204	0.296995	0.121645	0.915765	0.776019
	3-Hydroxyisovalerate (1.27)	403277 (199345)	368576 (140655)	394378 (154372)	368160 (165217)	362131 (186556)	302336 (155670)	0.217359	0.103509	0.868963	0.287246	0.401698	0.988525	0.775565
	Lactate (1.34)	632763 (504349)	470381 (311061)	556812 (198465)	538320 (265310)	968406 (1070491)	553020 (844978)	0.802808	0.541619	0.868963	0.713517	0.895329	0.988525	0.979574
	Alanine (1.49)	543120 (219892)	468674 (193956)	554490 (150200)	506428 (191015)	549226 (250895)	472186 (279981)	0.709397	0.803401	0.518212	0.442908	0.988525	0.893089	0.834717
	Acetate (1.93)	2324476 (6094757)	524619 (304731)	2352118 (3043757)	555563 (2845122)	1367491 (3766551)	396371 (345540)	0.125453	0.202554	0.443121	0.0564327	0.585961	0.834717	0.268885
	4-Cresyl sulfate (2.34)	568611 (332439)	468195 (496426)	486832 (648392)	248966 (239728)	557666 (375053)	526470 (555218)	0.164969	0.69033	0.0387402	0.153218	0.964082	0.209197	0.496426
	Citrate (2.55)	3064680 (1390103)	2838086 (1210546)	2923704 (1955514)	2180146 (1148961)	2568489 (1415795)	2309597 (1628168)	0.288983	0.130007	0.342721	0.809416	0.457852	0.806383	0.988525
	Trimethylamine (2.87)	297189 (129243)	259403 (105182)	334965 (136934)	303879 (243806)	234353 (112218)	202805 (158012)	0.018093	0.0258131	0.578441	0.0185298	0.149347	0.915765	0.125076
	Dimethylglycine (2.93)	532219 (290342)	418560 (325528)	525608 (249159)	408607 (207690)	504381 (242742)	486091 (278264)	0.938039	0.793784	0.916394	0.777061	0.988525	0.988525	0.988525
	Proline Betaine (3.11)	529607 (683973)	237647 (428844)	436096 (412533)	301315 (190485)	447079 (420997)	272501 (389820)	0.80145	0.636084	0.479889	0.9415	0.93779	0.8638	0.988525
	Carnitine (3.23)	911079 (786742)	649546 (567763)	784167 (401216)	813820 (525884)	670208 (358711)	659215 (560928)	0.527514	0.324405	0.964117	0.430446	0.796267	0.988525	0.834717
	TMAO (3.28)	5111915 (5300440)	3238925 (3655856)	5270472 (3572057)	4033048 (5258910)	5755435 (5728612)	4876206 (3536581)	0.617479	0.356103	0.518212	0.991636	0.806383	0.893089	1
	Glycine (3.57)	3892749 (2654922)	3375945 (1449371)	3979506 (2917137)	3250586 (1289335)	2377987 (2044935)	1892495 (1412042)	7.87803e-05	4.15132e-05	0.940229	0.00332891	0.00112086	0.988525	0.0435023
	Creatine (3.94)	1864468 (3294615)	878880 (908736)	2491284 (3666239)	735602 (1856611)	1048080 (1217035)	566047 (431066)	0.018306	0.00429653	0.663364	0.201325	0.0435023	0.942676	0.585961
	Hippurate (3.97)	1517289 (743116)	1397574 (623214)	1356217 (653000)	1150030 (587977)	1619546 (884685)	1347041 (1401539)	0.689144	0.940474	0.391022	0.468425	0.988525	0.833495	0.862327
	Creatinine (4.06)	14119711 (3009093)	13720578 (3729354)	12559120 (2769626)	12327916 (3571226)	11176842 (2819035)	11525132 (3096706)	0.000416336	6.34016e-05	0.104144	0.147107	0.00128388	0.401698	0.496426
	Methylnicotinate (4.44)	307546 (166536)	270277 (198881)	533780 (450363)	287597 (733141)	367688 (201728)	301383 (231171)	0.370936	0.198129	0.358393	0.636771	0.585961	0.806383	0.93779
	B Glucose (4.65)	237787 (521030)	138461 (35310)	179162 (79432)	152232 (47872)	8284935 (19008607)	272102 (4926525)	1.41345e-05	3.82016e-06	0.0748111	0.0091367	0.000154716	0.322994	0.0822303
	a Glucose (5.25)	150353 (245395)	98278 (29352)	122841 (37277)	115434 (27760)	3894927 (8674199)	192162 (2338839)	1.17812e-05	2.86349e-06	0.0418525	0.0135563	0.000154716	0.211878	0.109806
	4-Hydroxyphenylacetate (6.87)	109923 (32124)	99515 (41345)	126855 (60820)	113346 (46632)	116076 (54731)	105146 (59243)	0.728909	0.930576	0.391022	0.535538	0.988525	0.833495	0.895329
	PAG (7.43)	287980 (139433)	280628 (195604)	294479 (233134)	225309 (244869)	328510 (170571)	286646 (225108)	0.502645	0.432332	0.599204	0.317131	0.834717	0.915765	0.796267
	Indoxyl sulfate (7.70)	60970 (24389)	56970 (33977)	53731 (25032)	49335 (35631)	63431 (19861)	64845 (21764)	0.319224	0.55827	0.443121	0.114189	0.904397	0.834717	0.420424
	Formate (8.46)	442205 (922663)	222061 (149467)	380070 (323294)	249050 (221932)	283380 (745654)	122163 (100561)	0.00104873	0.00412094	0.232965	0.00175861	0.0435023	0.650694	0.0284895
	Methylnicotinamide (9.28)	12388 (4808)	10962 (5309)	13927 (6713)	11779 (10472)	10222 (4266)	8799 (4851)	0.041475	0.0258131	0.821985	0.075764	0.149347	0.988525	0.322994
		No (n=27)		IGT (n=11)		T2D (n=42)		Kruskal Wallis	Mann Whitney U Test			Mann Whitney U Test (BH pFDR)
	Metabolite (selected ppm)	Mean RI (SD)	Median RI (IQR)	Mean RI (SD)	Median RI (IQR)	Mean RI (SD)	Median RI (IQR)	No Vs IGT Vs T2D	No Vs T2D	No Vs IGT	IGT VS T2D	No Vs T2D	No Vs IGT	IGT VS T2D
Faeces	2-Methylbutyrate (0.86)	268377 (113896)	262815 (138462)	269357 (140090)	220281 (179791)	257510 (166722)	227292 (111506)	0.68212	0.375197	0.924254	0.753868	0.777121	0.936257	0.854579	Faeces
	Butyrate (0.90)	3457401 (2410171)	2636626 (3091482)	3736599 (3323791)	2769881 (2091661)	3073779 (2211840)	2437272 (2403064)	0.707961	0.537165	0.775388	0.508875	0.854579	0.854579	0.854579
	Isovalerate (0.92)	632758 (272862)	549915 (270651)	541443 (314125)	473022 (483057)	628673 (451301)	535498 (338959)	0.409421	0.38856	0.212832	0.481365	0.777121	0.699471	0.853329
	Leucine (0.96)	184213 (71309)	165076 (97849)	188267 (114333)	167531 (78266)	149687 (48746)	135894 (56736)	0.125591	0.0494045	0.799798	0.291944	0.321129	0.854579	0.777121
	Valine (0.99)	185165 (91648)	161769 (111986)	181971 (131544)	140803 (121496)	134298 (57480)	122519 (71598)	0.0643894	0.0197482	0.567741	0.333983	0.321129	0.854579	0.777121
	Isoleucine (1.01)	134412 (59054)	124465 (81737)	138382 (94955)	117162 (88399)	105872 (41978)	95483 (46747)	0.108837	0.035429	0.849169	0.345057	0.321129	0.876693	0.777121
	Propionate (1.06)	3885546 (2627335)	2827715 (2309545)	3653470 (2542682)	2734685 (3196206)	3262230 (1913027)	2826637 (2430918)	0.678641	0.38856	0.680093	0.854214	0.777121	0.854579	0.876693
	Ethanol (1.18)	265217 (302191)	159659 (113940)	264356 (216301)	180450 (209165)	269802 (258894)	134700 (311622)	0.830109	0.629437	0.703523	0.689042	0.854579	0.854579	0.854579
	Lactate (1.34)	319710 (246536)	246894 (96866)	320710 (278219)	221770 (163503)	228575 (183002)	171852 (81717)	0.00204458	0.000510205	0.589514	0.0700061	0.0132653	0.854579	0.420036
	Lysine (1.72)	228852 (134551)	182841 (177939)	188614 (127574)	134324 (122670)	203337 (122468)	156002 (130411)	0.413681	0.330671	0.264306	0.508875	0.777121	0.73628	0.854579
	Putrescine (1.77)	128737 (47063)	115871 (47998)	136455 (65622)	106197 (94833)	140531 (103037)	101235 (42660)	0.522214	0.242125	0.799798	0.753868	0.699471	0.854579	0.854579
	Acetate (1.93)	24868120 (14252240)	19806156 (15081544)	22275036 (12008075)	19802355 (17973804)	19528903 (9463947)	18331165 (15420753)	0.341534	0.163918	0.799798	0.441621	0.673332	0.854579	0.820153
	Valerate (2.17)	2364714 (1552715)	1862819 (2063790)	2607221 (2241879)	2030346 (1375954)	2089510 (1410437)	1632427 (1762836)	0.666895	0.537165	0.751191	0.441621	0.854579	0.854579	0.820153
	Succinate (2.42)	372419 (929691)	149011 (123236)	154156 (112468)	111282 (98002)	1080363 (4107541)	137387 (87872)	0.373489	0.691411	0.189914	0.235645	0.854579	0.673332	0.699471
	Methylamine (2.61)	117670 (42741)	101705 (79396)	116792 (43643)	111785 (41037)	104273 (36136)	96512 (43913)	0.402652	0.227553	1	0.379621	0.699471	1	0.777121
	Trimethylamine (2.88)	189401 (231526)	121951 (91629)	270787 (271462)	165181 (135275)	179266 (185564)	120927 (93459)	0.245971	0.783506	0.149468	0.11269	0.854579	0.673332	0.616321
	Dimethylbiguanide (3.05)	358779 (552238)	173365 (249689)	117575 (44380)	105157 (59104)	7053357 (5203156)	6823556 (5778478)	9.4e-09	2.762e-08	0.0350026	1.49869e-06	2.15436e-06	0.321129	5.84489e-05
	Methanol (3.37)	641775 (540772)	543306 (424251)	638568 (504576)	496364 (368090)	535138 (429934)	468879 (434041)	0.639183	0.381843	0.849169	0.595943	0.777121	0.876693	0.854579
	Glycine (3.57)	284473 (110925)	269294 (136900)	272538 (161159)	207984 (98487)	349324 (422222)	189848 (137734)	0.123083	0.0413036	0.37296	0.611071	0.321129	0.777121	0.854579
	a Glucose (5.24)	55260 (31623)	43157 (33809)	43255 (27425)	37786 (17164)	51710 (36298)	36937 (31939)	0.239787	0.183463	0.123593	0.657409	0.673332	0.616321	0.854579
	Uracil (5.81)	31365 (13755)	28912 (16626)	22189 (7151)	21238 (6332)	24044 (6769)	23358 (6972)	0.055294	0.0465696	0.0448029	0.441621	0.321129	0.321129	0.820153
	Fumarate (6.52)	30153 (15904)	24542 (22871)	29893 (19620)	19989 (27161)	27231 (12361)	22944 (12661)	0.834346	0.764799	0.634139	0.626361	0.854579	0.854579	0.854579
	Tyrosine (6.91)	59148 (22500)	56741 (23363)	59713 (25871)	53514 (37098)	48412 (13031)	44900 (14669)	0.0748104	0.0241324	0.656959	0.312512	0.321129	0.854579	0.777121
	Phenylacetate (7.31)	120854 (52910)	108197 (57064)	97848 (41132)	93701 (41811)	106709 (59050)	89843 (56268)	0.287729	0.171542	0.224988	0.689042	0.673332	0.699471	0.854579
	Formate (8.46)	33191 (9398)	31212 (8862)	29129 (5161)	27822 (5632)	30888 (10088)	28533 (9270)	0.233058	0.126425	0.17914	0.770362	0.616321	0.673332	0.854579
