# Supplementary material for: Multi-omic phenotyping reveals host-microbe responses to bariatric surgery, glycaemic control and obesity
Source: Commun Med (Lond). 2022 Oct 7;2:127. doi: 10.1038/s43856-022-00185-6 (PMC9546886; doi:10.1038/s43856-022-00185-6)
Supplement: Supplementary file 4 — Supplementary Data 3 [file 43856_2022_185_MOESM4_ESM.xlsx]

## Sheet: Supplementary Data 3
Faecal		No diabetes (n=27)		IGT (n=11)		T2D (n=42)		Mann Whintey U Test			Mann Whintey U Test (BH pFDR)			Faecal
		Mean µM (SD)	Median µM (IQR)	Mean µM (SD)	Median µM (IQR)	Mean µM (SD)	Median µM (IQR)	No Vs T2D	No Vs IGT/T2D	No/IGT Vs T2D	No Vs T2D (pFDR)	No Vs IGT/T2D (pFDR)	No/IGT Vs T2D (pFDR)
	All	2467291 (2206116)	2338273 (1732729)	2092381 (1364539)	1644535 (2139326)	2807605 (2430217)	2178571 (1151164)	0.97565	0.831878	0.648951	0.985	0.948958	0.868293
	All [1]	322324 (1156474)	63920 (133080)	461802 (905584)	41340 (154700)	598684 (1608946)	43740 (63525)	0.393691	0.489953	0.383944	0.876	0.873684	0.84375
	All [2]	1748871 (1150669)	1752020 (1389290)	1115424 (872393)	820960 (803790)	1594301 (799818)	1604750 (940825)	0.603613	0.33594	0.697947	0.919767	0.873684	0.868293
	All [1c]	49373 (115588)	14643 (53541)	54826 (62289)	25743 (81655)	89685 (202133)	18093 (68474)	0.746226	0.649056	0.821864	0.919767	0.873684	0.897872
	All [2c]	2687 (1892)	1475 (2361)	1843 (1676)	1520 (1501)	3322 (3590)	1961 (2824)	0.373537	0.576258	0.216091	0.876	0.873684	0.771429
	Others	344035 (433669)	295128 (254430)	458486 (585200)	186095 (249280)	521613 (823700)	293141 (137551)	0.71864	0.879478	0.401272	0.919767	0.948958	0.84375
	[1] Cholic acid (CA)	162614 (779207)	8420 (46260)	253018 (530181)	13080 (36540)	381707 (1118407)	6100 (17460)	0.299634	0.555846	0.134022	0.876	0.873684	0.658333
	[1] Chenodeoxycholic acid (CDCA)	159710 (378293)	53460 (104620)	208784 (385514)	28260 (120250)	216977 (498089)	36660 (44040)	0.424917	0.480161	0.50061	0.876	0.873684	0.865714
	CA:CDCA ratio	0.48 (0.72)	0.34 (0.51)	0.58 (0.57)	0.34 (0.41)	0.51 (0.73)	0.17 (0.4)	0.586663	0.831878	0.306653	0.919767	0.948958	0.84375
	[1c] Glycocholic Acid (GCA)	1586 (3688)	663 (804)	1016 (1039)	738 (868)	4244 (10996)	656 (2560)	0.293885	0.34755	0.270536	0.876	0.873684	0.84375
	[1c] Taurocholic acid (TCA)	275 (1051)	55 (288)	693 (1162)	110 (784)	781 (1819)	83 (516)	0.243243	0.236421	0.405237	0.876	0.873684	0.84375
	[1c] Glycochenodeoxycholic acid (GCDCA)	2540 (2963)	1040 (2185)	1407 (1173)	1073 (1621)	4707 (9849)	970 (3210)	0.730096	0.857597	0.606426	0.919767	0.948958	0.865714
	[1c] Taurochenodeoxycholic acid (TCDCA)	44972 (108422)	13483 (51948)	51710 (59382)	22900 (79088)	79953 (182120)	16174 (58889)	0.727797	0.6202	0.844296	0.919767	0.873684	0.897872
	G:T ratio	0.17 (0.13)	0.08 (0.16)	0.09 (0.07)	0.06 (0.06)	0.14 (0.09)	0.12 (0.09)	0.301023	0.571085	0.0737954	0.876	0.873684	0.528571
	G:T-CA ratio	9.22 (5.06)	5.43 (10.81)	6.14 (5.60)	3.41 (6.50)	8.03 (6.43)	6.4 (5.91)	0.939179	0.643597	0.643781	0.985	0.873684	0.868293
	G:T-CDCA ratio	0.11 (0.06)	0.05 (0.09)	0.06 (0.05)	0.04 (0.04)	0.08 (0.07)	0.06 (0.05)	0.811797	0.911463	0.344553	0.922727	0.948958	0.84375
	Conjugated CA:CA ratio	0.28 (0.12)	0.05 (0.13)	0.08 (0.13)	0.03 (0.03)	0.36 (0.71)	0.15 (0.31)	0.0662277	0.205631	0.019011	0.876	0.873684	0.528571
	Conjugated CDCA:CDCA ratio	0.77 (1.29)	0.27 (0.95)	0.76 (1.16)	0.28 (0.52)	1.08 (1.74)	0.35 (0.82)	0.375197	0.447813	0.364565	0.876	0.873684	0.84375
	[1c]:[1] ratio	0.55 (0.86)	0.22 (0.69)	0.56 (0.9)	0.17 (0.32)	0.87 (1.51)	0.28 (0.52)	0.437534	0.577988	0.311235	0.876	0.873684	0.84375
	[2] Deoxycholic acid (DCA)	1136973 (926723)	1048080 (1012470)	687191 (617921)	506280 (645970)	1076299 (595848)	1006130 (756690)	0.783506	0.453905	0.51134	0.919767	0.873684	0.865714
	[2] Lithocholic acid	575900 (266666)	474440 (368920)	380264 (293610)	326300 (224080)	474893 (289750)	490330 (278065)	0.252191	0.135394	0.74822	0.876	0.873684	0.890476
	[2] Ursodeoxycholic acid (UDCA)	35998 (52560)	18160 (46910)	47969 (94901)	13000 (33510)	43109 (96054)	13680 (18815)	0.474559	0.447813	0.581526	0.87963	0.873684	0.865714
	[2]:[1] ratio	32.6 (41.7)	23.5 (34.9)	24.1 (21.2)	19.2 (26.9)	45.4 (35.9)	42.3 (45.4)	0.111732	0.256248	0.0300022	0.876	0.873684	0.528571
	DCA:CA ratio	219 (321)	66 (206)	96 (135)	44 (107)	389 (886)	199 (344)	0.160202	0.356764	0.045172	0.876	0.873684	0.528571
	LCA:CDCA ratio	19.1 (40.6)	12.1 (15.2)	11.2 (8.1)	11.6 (11.7)	19.6 (19.1)	15.7 (16.2)	0.324597	0.47873	0.176816	0.876	0.873684	0.680769
	UDCA:CDCA ratio	0.47 (0.44)	0.28 (0.50)	0.34 (0.17)	0.34 (0.24)	0.54 (0.55)	0.37 (0.31)	0.43033	0.55061	0.33966	0.876	0.873684	0.84375
	LCA:UDCA ratio	38.1 (30.1)	35.6 (46)	36.1 (30.1)	30.8 (45.6)	39.1 (28.0)	36.9 (41.1)	0.936746	0.983871	0.829327	0.985	0.984	0.897872
	[2c] Glycodeoxycholic acid (GDCA)	1516 (1506)	853 (1346)	1043 (960)	710 (1393)	1826 (1585)	1274 (2085)	0.308215	0.552153	0.153957	0.876	0.873684	0.658333
	[2c] Glycoursodeoxycholic acid (GUDCA)	204 (180)	128 (211)	193 (244)	100 (115)	595 (1949)	98 (343)	0.640254	0.632671	0.703203	0.919767	0.873684	0.868293
	[2c] Glycolithocholic acid (GLCA)	118 (99)	90 (96)	97 (131)	48 (48)	94 (126)	68 (58)	0.180329	0.116906	0.606363	0.876	0.873684	0.865714
	[2c] Taurodeoxycholic acid (TDCA)	781 (348)	170 (359)	343 (711)	95 (148)	720 (1707)	331 (667)	0.205727	0.505836	0.0673113	0.876	0.873684	0.528571
	[2c] Tauro-ursodeoxycholic acid (TUDCA)	68 (60)	23 (41)	167 (389)	25 (56)	88 (143)	26 (56)	0.757465	0.83757	0.681619	0.919767	0.948958	0.868293
	2c:2 ratio	0.0017 (0.0017)	0.0014 (0.0017)	0.0023 (0.0021)	0.0013 (0.0022)	0.0027 (0.0041)	0.0012 (0.0027)	0.252191	0.423908	0.156068	0.876	0.873684	0.658333
	Conjugated DCA:DCA ratio	0.0031 (0.0052)	0.0015 (0.0022)	0.0028 (0.0026)	0.0017 (0.002)	0.0029 (0.0031)	0.0016 (0.0031)	0.985389	0.911463	0.799575	0.985	0.948958	0.897872
	Conjugated UDCA:UDCA ratio	0.018 (0.055)	0.007 (0.019)	0.014 (0.017)	0.006 (0.007)	0.02 (0.035)	0.007 (0.017)	0.755495	0.87151	0.712189	0.919767	0.948958	0.868293
	G:T-DCA ratio	8.37 (5.30)	4.98 (9.51)	8.37 (12.57)	3.16 (6.84)	6.53 (6.45)	4.66 (4.76)	0.612169	0.537161	0.90468	0.919767	0.873684	0.923469
	G:T-UDCA ratio	5.99 (4.77)	3.48 (5.15)	3.18 (2.01)	2.57 (2.09)	5.95 (8.91)	3.43 (4.02)	0.584534	0.422391	0.952251	0.919767	0.873684	0.952
	Isolithocholic acid	77590 (89989)	60480 (57670)	55795 (39053)	54520 (41970)	75052 (49896)	66040 (55890)	0.790588	0.973953	0.444343	0.919767	0.984	0.865714
	3a-hydroxy-12 ketolithocholic acid (5ß-cholanic acid-3a-ol-12-one)	107092 (137671)	64100 (96720)	40969 (34397)	36160 (27540)	78059 (64260)	75720 (64515)	0.764799	0.395088	0.523768	0.919767	0.873684	0.865714
	5ß-Cholanic acid-3ß, 12a-diol	57339 (41669)	53160 (47230)	36649 (33537)	27680 (27830)	52036 (30898)	48010 (32715)	0.474559	0.260542	0.874398	0.87963	0.873684	0.910417
	3-Ketocholanic acid	16249 (24286)	11313 (12108)	8537 (6731)	8205 (6928)	13849 (11679)	10846 (13561)	0.946462	0.800469	0.542693	0.985	0.948958	0.865714
	Allolithocholic acid	4286 (7377)	3085 (2351)	2588 (2381)	2195 (1646)	4428 (2961)	4216 (3231)	0.273177	0.663685	0.0707001	0.876	0.873684	0.528571
	3,6 // 3,12-Diketocholanic Acid	2967 (5711)	1048 (2186)	938 (1121)	608 (510)	2091 (2722)	1133 (1962)	0.914914	0.569367	0.528465	0.985	0.873684	0.865714
	12-Dehydrocholic acid	73465 (353430)	15890 (26253)	307454 (635678)	10713 (75970)	292717 (873949)	6724 (18183)	0.171542	0.273718	0.127231	0.876	0.873684	0.658333
	Murocholic acid (MuroCA)	3880 (5964)	1638 (6459)	5065 (11345)	1413 (3179)	2843 (6878)	565 (1681)	0.0977643	0.101096	0.158196	0.876	0.873684	0.658333
	5a-Cholanic acid-3a-ol-6-one	944 (710)	543 (995)	341 (443)	203 (295)	367 (403)	236 (313)	0.00723546	0.00334569	0.0718374	0.35	0.15	0.528571
	9(11), (5B)-Cholenic Acid-3a-ol-12-one	201 (74)	155 (180)	130 (74)	128 (45)	152 (109)	140 (117)	0.223922	0.168166	0.461653	0.876	0.873684	0.865714
	Ursocholanic acid	9.3 (1.9)	2.5 (5)	5.9 (13.9)	2.5 (3.8)	3.8 (9)	2.5 (2.5)	0.352686	0.371849	0.394492	0.876	0.873684	0.84375
	Glyco-ursocholanic acid	7.2 (3)	7.5 (5)	8.4 (3.8)	7.5 (5)	8 (5.8)	7.5 (5)	0.504606	0.393206	0.767083	0.901786	0.873684	0.89186
	Tauro-ursocholanic acid (TUCA)	7.8 (6.1)	5 (6.3)	6.4 (4.2)	5 (1.3)	8.6 (7.6)	5 (4.4)	0.695412	0.825506	0.565445	0.919767	0.948958	0.865714
Serum		No diabetes (n=63)		IGT (n=24)		T2D (n=66)		Kruskall-Wallis	Mann Whitney U Test			Mann Whitney U Test (BH pFDR)		Serum
		Mean µM (SD)	Median µM (IQR)	Mean µM (SD)	Median µM (IQR)	Mean µM (SD)	Median µM (IQR)	No Vs IGT Vs T2D	No Vs T2D	IGT Vs T2D	No Vs IGT	No Vs T2D (pFDR)	IGT Vs T2D (pFDR)
	All	30967 (34713)	19555 (20870)	36846 (38412)	21887 (26394)	25708 (17602)	22508 (21146)	0.946122	0.947407	0.747642	0.788067	0.982736	0.90942
	All 1	1332 (2160)	447 (1012)	1130 (1380)	589 (722)	1095 (1884)	365 (901)	0.417802	0.412244	0.22835	0.470097	0.647429	0.693975
	All 2	937 (966)	606 (938)	884 (815)	664 (522)	1125 (1198)	700 (864)	0.699841	0.42647	0.600869	0.891227	0.650833	0.90942
	All 1c	26574 (33685)	17161 (20657)	32964 (36777)	18532 (25425)	21596 (16613)	17945 (20697)	0.883945	0.994381	0.673376	0.627004	0.994	0.90942
	All 2c	1396 (1462)	980 (1406)	1336 (1871)	640 (1084)	1214 (1111)	1034 (1144)	0.559216	0.776345	0.39609	0.287449	0.858	0.871399
	All Others	727 (617)	516 (454)	532 (448)	410 (370)	677 (640)	484 (395)	0.127217	0.24451	0.27759	0.0461386	0.499074	0.693975
	[1] Cholic acid (CA)	665 (1173)	154 (473)	556 (761)	259 (499)	442 (1042)	91 (245)	0.0159128	0.0218118	0.0139645	0.458541	0.119167	0.24325
	[1] Chenodeoxycholic acid (CDCA)	667 (1236)	247 (569)	574 (767)	242 (410)	653 (979)	245 (625)	0.914969	0.979398	0.680012	0.723523	0.994	0.90942
	CA:CDCA ratio	1.235 (1.22)	0.709 (1.349)	1.175 (0.869)	1.119 (1.268)	0.737 (0.808)	0.402 (0.673)	0.00149133	0.0015681	0.00524819	0.568007	0.0366667	0.24325
	[1c] Glycocholic Acid (GCA)	376 (496)	217 (243)	399 (429)	261 (441)	347 (378)	245 (283)	0.887746	0.667413	0.720325	0.973668	0.814239	0.90942
	[1c] Taurocholic acid (TCA)	36.4 (59.8)	17.3 (28.2)	46.7 (62)	15.4 (45.2)	36.2 (66.1)	19.8 (27.9)	0.988323	0.903768	0.89005	0.934292	0.974902	0.920807
	[1c] Glycochenodeoxycholic acid (GCDCA)	4969 (4331)	3964 (4555)	7544 (6645)	6143 (7080)	6134 (5061)	4261 (6328)	0.175971	0.17765	0.443256	0.0976867	0.4895	0.900187
	[1c] Taurochenodeoxycholic acid (TCDCA)	21193 (32151)	11880 (18761)	24974 (30486)	13439 (21240)	15078 (13814)	10237 (14442)	0.68369	0.473718	0.493433	0.795338	0.668462	0.90942
	G:T ratio	0.422 (0.402)	0.284 (0.319)	0.541 (0.491)	0.351 (0.388)	0.568 (0.442)	0.446 (0.451)	0.0397617	0.0124301	0.528479	0.19626	0.102143	0.90942
	G:T-CA ratio	13.95 (6.95)	12.04 (8)	11.64 (5.7)	9.84 (6)	15.26 (9.08)	13.64 (11.66)	0.238517	0.779947	0.138904	0.103665	0.858	0.58767
	G:T-CDCA ratio	0.398 (0.389)	0.26 (0.32)	0.523 (0.485)	0.334 (0.37)	0.541 (0.44)	0.414 (0.448)	0.046244	0.016016	0.640581	0.159457	0.11	0.90942
	Conjugated CA:CA ratio	3.49 (4.98)	1.68 (4.04)	2.37 (3.15)	1.03 (2.7)	5.39 (7.4)	2.69 (4.66)	0.0301651	0.037206	0.0221137	0.499671	0.145357	0.24325
	TCA:CA	0.425 (1.229)	0.11 (0.321)	0.235 (0.359)	0.112 (0.167)	0.504 (0.683)	0.2 (0.67)	0.0977549	0.064964	0.0871779	0.80993	0.210294	0.477928
	GCA:CA	3.07 (4.482)	1.419 (3.096)	2.137 (2.803)	0.92 (2.554)	4.884 (6.851)	2.415 (4.411)	0.0239059	0.0262891	0.0215723	0.548941	0.119167	0.24325
	Conjugated CDCA:CDCA ratio	226.8 (596.9)	69.9 (142.1)	117.3 (145.3)	60.2 (99.4)	165.9 (307.9)	62.1 (159.8)	0.95321	0.92332	0.733942	0.861487	0.97625	0.90942
	1c:1 ratio	115.9 (367.2)	42.2 (85.5)	59.1 (58.7)	36.1 (78)	89.2 (113)	37.2 (97.1)	0.843704	0.56186	0.782228	0.92861	0.738571	0.90942
	[2] Deoxycholic acid (DCA)	752 (845)	475 (694)	739 (754)	565 (478)	850 (1021)	567 (726)	0.920739	0.677698	0.945817	0.876336	0.814239	0.945817
	[2] Lithocholic acid (LCA)	17.97 (14.97)	14.33 (12.52)	25.02 (33.35)	14.76 (17.57)	27.89 (40.03)	20.14 (19.55)	0.0861397	0.0254126	0.272568	0.870758	0.119167	0.693975
	[2] Ursodeoxycholic acid (UDCA)	166 (179)	87 (189)	120 (96)	115 (100)	247 (486)	110 (191)	0.531057	0.337043	0.38603	0.823089	0.617833	0.871399
	2:1 ratio	1.88 (1.859)	1.211 (1.977)	3.065 (7.078)	1.046 (2.373)	3.483 (4.444)	2.325 (3.908)	0.0827046	0.037206	0.136464	0.92861	0.145357	0.58767
	DCA:CA ratio	5.435 (8.299)	1.969 (5.659)	5.785 (10.259)	1.808 (4.266)	12.293 (16.658)	6.077 (14.782)	0.0183446	0.00917622	0.0488049	0.876336	0.099	0.373892
	LCA:CDCA ratio	0.115 (0.14)	0.07 (0.13)	0.236 (0.729)	0.06 (0.132)	0.212 (0.299)	0.104 (0.267)	0.461361	0.244467	0.427193	0.868906	0.499074	0.900187
	UDCA:CDCA ratio	0.559 (0.565)	0.379 (0.601)	1.019 (3.214)	0.288 (0.316)	0.881 (1.363)	0.492 (0.695)	0.144494	0.215197	0.0543843	0.419354	0.499074	0.373892
	UDCA:LCA ratio	12.59 (16.14)	7.11 (11.33)	15.39 (31.86)	5.64 (9.46)	63.02 (408.55)	4.55 (8.39)	0.599674	0.391111	0.881145	0.419354	0.6325	0.920807
	[2c] Glycolithocholic acid (GLCA)	21.7 (23.9)	12.5 (24.7)	26 (29.7)	15.7 (28.8)	36.7 (66.3)	19.4 (33.7)	0.648632	0.37001	0.635707	0.771772	0.6325	0.90942
	[2c] Glycodeoxycholic acid (GDCA)	937 (1109)	652 (939)	878 (1286)	419 (718)	824 (897)	575 (787)	0.670451	0.744156	0.509633	0.381133	0.8525	0.90942
	[2c] Glycoursodeoxycholic acid (GUDCA)	167 (269)	98 (140)	115 (141)	63 (81)	139 (186)	74 (100)	0.285726	0.222268	0.546459	0.183367	0.499074	0.90942
	[2c] Taurolithocholic acid (TLCA)	7.122 (16.563)	2.812 (5.225)	5.502 (7.471)	2.698 (5.064)	6.732 (7.804)	3.097 (9.396)	0.853616	0.729086	0.626016	0.721736	0.8525	0.90942
	[2c] Tauro-ursodeoxycholic acid (TUDCA)	8.592 (14.14)	5.814 (7.505)	6.644 (7.956)	3.287 (5.406)	5.699 (9.125)	3.61 (4.779)	0.131418	0.04509	0.890082	0.279943	0.161562	0.920807
	[2c] Taurodeoxycholic acid (TDCA)	255 (608)	100 (179)	306 (551)	88 (249)	202 (202)	125 (282)	0.810736	0.564231	0.639288	0.943612	0.738571	0.90942
	2c:2 ratio	2.315 (2.826)	1.366 (1.515)	1.512 (1.194)	1.242 (1.261)	1.721 (1.848)	0.989 (1.759)	0.459007	0.227679	0.803191	0.487726	0.499074	0.90942
	Conjugated DCA:DCAratio	2.372 (3.085)	1.342 (1.645)	1.523 (1.382)	1.235 (1.388)	1.857 (2.115)	1.023 (1.647)	0.529077	0.331738	0.81021	0.387367	0.617833	0.90942
	Conjugated UDCA:UDCA ratio	1.77 (2.149)	1.004 (1.396)	1.204 (0.962)	0.938 (1.039)	1.213 (1.817)	0.641 (0.824)	0.0418915	0.0125995	0.221357	0.536405	0.102143	0.693975
	Conjugated LCA:LCA ratio	1.882 (2.551)	1.321 (1.337)	1.36 (1.077)	1.023 (0.793)	1.465 (1.195)	1.147 (1.301)	0.829063	0.68114	0.789199	0.574431	0.814239	0.90942
	G:T-DCA ratio	6.01 (3.499)	5.357 (3.878)	4.601 (2.739)	4.624 (3.994)	5.893 (3.963)	4.866 (4.646)	0.241171	0.512271	0.211153	0.101641	0.704	0.693975
	G:T-UDCA ratio	24.2 (14.3)	20.3 (17.9)	24.6 (17.2)	19.6 (16.3)	29.9 (21.8)	22.9 (28.2)	0.536115	0.365633	0.376126	0.709421	0.6325	0.871399
	G:T-LCA ratio	6.973 (12.743)	4.571 (5.099)	6.498 (3.766)	5.794 (3.486)	13.537 (31.642)	4.842 (5.793)	0.295214	0.173134	0.904065	0.223984	0.4895	0.920807
	Glycohyodeoxycholic acid (GHDCA)	166 (269)	98 (141)	113 (142)	57 (82)	137 (187)	75 (102)	0.298535	0.228133	0.540433	0.19626	0.499074	0.90942
	Murocholic acid (MuroCA)	158 (207)	83 (111)	82 (63)	69 (62)	235 (391)	96 (141)	0.20923	0.444473	0.0755005	0.251207	0.66	0.461392
	Taurohyocholic acid (THCA)	193 (295)	83 (153)	156 (221)	85 (138)	88 (111)	47 (84)	0.0042567	0.00136518	0.0498812	0.632344	0.0275	0.373892
	12-Dehydrocholic acid	101.8 (253.8)	15.4 (39.3)	70.5 (174.5)	21.4 (35)	71.9 (96.3)	20.3 (116.1)	0.812181	0.581833	0.797912	0.612004	0.744419	0.90942
	5ß-Cholanic acid-3ß, 12a-diol	30.1 (28.2)	19.5 (34.6)	35.5 (35.3)	22.7 (45.8)	54.9 (65.1)	31.4 (49.2)	0.124545	0.0471842	0.249516	0.767843	0.161562	0.693975
	5-Cholenic acid-3ß-ol	19.9 (7.2)	19.6 (9.4)	21.7 (9.4)	19.7 (12.2)	16.1 (6.7)	15.8 (9.1)	0.00907035	0.00738645	0.0170781	0.718216	0.09625	0.24325
	3a-hydroxy-7 ketolithocholic acid (5ß-cholanic acid-3a-ol-7-one)	18.9 (28)	7.8 (15)	14.3 (12.2)	11 (19.6)	16.7 (23.5)	6.7 (13.3)	0.65906	0.472982	0.458277	0.73237	0.668462	0.900187
	Isolithocholic acid	12.7 (11.3)	8.9 (9.7)	13.9 (11.5)	13.1 (17)	19.1 (22.4)	11 (16.5)	0.489047	0.229953	0.701738	0.652318	0.499074	0.90942
	3a-hydroxy-12 ketolithocholic acid (5ß-cholanic acid-3a-ol-12-one)	9.96 (12.56)	5.43 (12.33)	11.45 (16.41)	6.08 (10.33)	23.48 (48.04)	9.9 (14.26)	0.0495573	0.0231503	0.0955857	0.782624	0.119167	0.477928
	Glycohyocholic acid (GHCA)	8.01 (8.33)	5.51 (5.7)	5.45 (4.65)	3.99 (6.04)	4.52 (4.62)	3.04 (4.92)	0.00331928	0.000724107	0.189409	0.203766	0.0275	0.693975
	Allolithocholic acid	7.11 (3.68)	6.54 (2.83)	6.6 (2.63)	5.87 (3.21)	7.57 (3.48)	6.65 (4.87)	0.424838	0.312718	0.264627	0.676304	0.614821	0.693975
	8(14),(5ß)-Cholenic acid-3a, 12a-diol	1.32 (1.33)	0.95 (1.03)	1.82 (2.37)	0.72 (1.03)	2.11 (2.76)	1.03 (1.46)	0.183191	0.08389	0.239643	0.760897	0.256667	0.693975
