# Supplementary material for: Multi-omic phenotyping reveals host-microbe responses to bariatric surgery, glycaemic control and obesity
Source: Commun Med (Lond). 2022 Oct 7;2:127. doi: 10.1038/s43856-022-00185-6 (PMC9546886; doi:10.1038/s43856-022-00185-6)
Supplement: Supplementary file 5 — Supplementary Data 4 [file 43856_2022_185_MOESM5_ESM.xlsx]

## Sheet: Supplementary Data 4
Serum		No (n=64)		IGT (n=26)		T2D (n=66)		Kruskal Wallis	Mann Whitney U Test			Mann Whitney U Test (BH pFDR)			Serum
		Mean µM (SD)	Median µM (IQR)	Mean µM (SD)	Median µM (IQR)	Mean µM (SD)	Median µM (IQR)	No Vs IGT Vs T2D	No Vs IGT	IGT Vs T2D	No Vs T2D	No Vs IGT	IGT Vs T2D	No Vs T2D
	Acetic acid	50.0 (27.3)	45.0 (38.1)	48.9 (25.8)	44.9 (18.1)	53.6 (34.1)	48.4 (28.8)	0.889271	0.904956	0.650899	0.72951	0.945985	0.919485	0.945985
	Propionic acid	4.06 (1.86)	3.79 (2.33)	3.43 (1.64)	3.2 (1.9)	4.08 (1.96)	3.88 (3.46)	0.313675	0.131938	0.196132	0.902123	0.494768	0.588396	0.945985
	Isobutyric acid	1.20 (0.45)	1.17 (0.59)	1.10 (0.32)	1.09 (0.31)	1.21 (0.45)	1.19 (0.6)	0.564438	0.340775	0.322885	0.876453	0.695218	0.695218	0.945985
	Butyric acid	0.95 (0.51)	0.9 (0.65)	1.00 (0.52)	0.96 (0.5)	1.06 (0.69)	0.87 (0.66)	0.756692	0.674289	0.866573	0.473121	0.919485	0.945985	0.788535
	2 Methylbutyric acid	0.22 (0.04)	0.21 (0.05)	0.25 (0.09)	0.22 (0.08)	0.25 (0.06)	0.23 (0.07)	0.0108299	0.250715	0.362531	0.002099	0.626787	0.695218	0.012594
	Isovaleric acid	0.33 (0.14)	0.31 (0.14)	0.43 (0.22)	0.37 (0.21)	0.40 (0.14)	0.37 (0.18)	0.00314946	0.0212257	0.886952	0.00132518	0.106129	0.945985	0.00993887
	Valeric acid	0.04 (0.04)	0.03 (0.07)	0.04 (0.04)	0.04 (0.06)	0.03 (0.06)	0.02 (0.05)	0.589568	0.945985	0.386593	0.393957	0.945985	0.695218	0.695218
	Caproic acid	0.24 (0.16)	0.24 (0.2)	0.22 (0.15)	0.22 (0.17)	0.23 (0.16)	0.20 (0.20)	0.794545	0.515268	0.934767	0.615337	0.813581	0.945985	0.919485
	Lactic acid	1675 (543)	1512 (670)	1790 (537)	1698 (726)	2429 (834)	2279 (1066)	9.8215e-09	0.243429	0.000301689	9.77228e-10	0.626787	0.00301689	2.931e-08
	2 Hydroxybutyric acid	47.1 (20.3)	43.5 (28.1)	55.6 (27.3)	51 (30.4)	69.1 (35.3)	59.6 (37.7)	0.000238028	0.184416	0.0511601	4.65214e-05	0.588396	0.219258	0.000697822
Urine		No (n=27)		IGT (n=12)		T2D (n=44)		Kruskal Wallis	Mann Whitney U Test			Mann Whitney U Test (BH pFDR)			Urine
		Mean µM (SD)	Median µM (IQR)	Mean µM (SD)	Median µM (IQR)	Mean µM (SD)	Median µM (IQR)	No Vs IGT Vs T2D	No Vs IGT	IGT Vs T2D	No Vs T2D	No Vs IGT	IGT Vs T2D	No Vs T2D
	Acetic acid	1258 (2771)	508 (321)	1259 (1093)	648 (1356)	943 (2139)	455 (179)	0.0913425	0.0914981	0.0246061	0.864561	0.529096	0.201323	0.907314
	A (Osmo norm)	1188 (2290)	475 (305)	1411 (1348)	880 (1545)	1098 (2400)	486 (503)	0.315754	0.168486	0.173606	0.755206	0.623248	0.623248	0.882708
	A (Creat norm)	1365 (3018)	462 (415)	1593 (1759)	852 (1725)	1407 (3818)	554 (452)	0.483238	0.327482	0.521222	0.373626	0.654965	0.82051	0.670608
	Propionic acid	96 (90)	75 (40)	101 (65)	79 (48)	79 (18)	79 (26)	0.744771	0.49886	0.483351	0.9297	0.80174	0.790938	0.95083
	P (Osmo norm)	94 (78)	74 (52)	108 (76)	78 (130)	99 (70)	84 (57)	0.793169	0.578441	0.82072	0.584142	0.832388	0.902179	0.832388
	P (Creat norm)	100 (106)	76 (62)	115 (88)	80 (151)	109 (81)	94 (51)	0.382868	0.685327	0.805423	0.147643	0.844923	0.902179	0.623248
	Isobutyric acid	12.3 (1.3)	12.2 (1.5)	13.2 (1.1)	13.2 (0.9)	11.9 (1.3)	11.8 (1.3)	0.00599019	0.0451668	0.0012025	0.168715	0.338751	0.036075	0.623248
	IB (Osmo norm)	12.7 (6.9)	10.8 (4.6)	14.4 (6.2)	13.1 (7.6)	14.4 (8.2)	12.1 (7.8)	0.517612	0.312678	0.671625	0.380011	0.654965	0.844923	0.670608
	IB (Creat norm)	13.3 (9)	10.9 (5.6)	14.9 (7.9)	13.2 (9.4)	16 (9.6)	13.8 (9)	0.182645	0.358393	0.866989	0.0635144	0.658272	0.907314	0.439715
	Butyric acid	10.5 (1.9)	10.2 (2.8)	11.5 (2.3)	10.7 (2.7)	9.5 (1.3)	9.5 (1.5)	0.00390982	0.198877	0.00261156	0.0226125	0.639247	0.0587602	0.201323
	B (Osmo norm)	10.6 (5)	8.9 (3.6)	12.4 (5)	12.6 (6.9)	11.4 (6.3)	9.8 (6.4)	0.490053	0.198877	0.357807	0.846096	0.639247	0.658272	0.906531
	B (Creat norm)	11.1 (6.7)	8.9 (5.4)	12.9 (6.7)	12.4 (9.9)	12.7 (7.4)	11.4 (7.2)	0.424826	0.312678	0.715341	0.259902	0.654965	0.858409	0.654965
	2 Methylbutyric acid	0.44 (0.22)	0.41 (0.22)	0.51 (0.28)	0.41 (0.44)	0.42 (0.24)	0.37 (0.23)	0.527786	0.685327	0.271636	0.528773	0.844923	0.654965	0.82051
	2MB (Osmo norm)	0.43 (0.23)	0.34 (0.29)	0.49 (0.19)	0.53 (0.35)	0.46 (0.28)	0.39 (0.26)	0.474716	0.327482	0.298671	0.568054	0.654965	0.654965	0.832388
	2MB (Creat norm)	0.45 (0.31)	0.34 (0.27)	0.5 (0.25)	0.48 (0.36)	0.5 (0.33)	0.42 (0.27)	0.38462	0.284374	0.82072	0.221848	0.654965	0.902179	0.646233
	Isovaleric acid	0.49 (0.27)	0.37 (0.26)	0.58 (0.32)	0.48 (0.29)	0.44 (0.19)	0.39 (0.22)	0.268649	0.270874	0.0999403	0.667543	0.654965	0.529096	0.844923
	IV (Osmo norm)	0.46 (0.25)	0.39 (0.28)	0.57 (0.27)	0.57 (0.28)	0.49 (0.27)	0.44 (0.35)	0.294345	0.118095	0.246282	0.552177	0.559396	0.651922	0.828266
	IV (Creat norm)	0.49 (0.34)	0.37 (0.34)	0.59 (0.33)	0.55 (0.4)	0.53 (0.3)	0.52 (0.26)	0.378184	0.327482	0.601169	0.221848	0.654965	0.832388	0.646233
	Valeric acid	0.57 (0.17)	0.55 (0.18)	0.59 (0.18)	0.54 (0.22)	0.53 (0.12)	0.52 (0.18)	0.646423	0.798716	0.458937	0.47617	0.902179	0.779327	0.790938
	V (Osom norm)	0.58 (0.29)	0.47 (0.21)	0.64 (0.34)	0.63 (0.37)	0.65 (0.38)	0.52 (0.47)	0.825838	0.620288	0.960717	0.592264	0.836974	0.971511	0.832388
	V (Creat norm)	0.59 (0.35)	0.54 (0.35)	0.66 (0.38)	0.57 (0.56)	0.72 (0.43)	0.61 (0.55)	0.410242	0.64168	0.700659	0.18005	0.836974	0.852153	0.623248
	Caproic acid	1.48 (0.5)	1.41 (0.3)	1.46 (0.42)	1.43 (0.37)	1.35 (0.23)	1.31 (0.33)	0.351147	0.730019	0.289472	0.230971	0.864496	0.654965	0.649605
	C (Osmo norm)	1.51 (0.88)	1.23 (0.41)	1.54 (0.63)	1.55 (0.72)	1.64 (0.98)	1.44 (0.87)	0.690399	0.342721	0.88252	0.552177	0.658272	0.912951	0.828266
	C (Creat norm)	1.56 (1.03)	1.27 (0.93)	1.57 (0.75)	1.49 (0.93)	1.82 (1.13)	1.61 (0.98)	0.401226	0.64168	0.836084	0.161457	0.836974	0.906531	0.623248
	Lactic acid	263 (237)	204 (155)	221 (138)	195 (83)	462 (567)	265 (316)	0.308968	0.64168	0.222591	0.240352	0.836974	0.646233	0.651922
	L (Osmo norm)	248 (205)	168 (157)	235 (159)	180 (161)	497 (720)	274 (255)	0.0410073	1	0.095794	0.0218984	1	0.529096	0.201323
	L (Creat norm)	264 (268)	167 (226)	240 (165)	207 (197)	560 (772)	291 (354)	0.0235522	0.821985	0.0770339	0.0119796	0.902179	0.495218	0.154023
	2 Hydroxybutyric acid	6.7 (6.3)	5.1 (2.9)	6 (2.1)	6.1 (3.2)	21.1 (26.9)	8.9 (23.5)	0.0178535	0.407973	0.113216	0.00751293	0.706107	0.559396	0.135233
	2HB (Osmo norm)	5.9 (4.6)	4.3 (2.7)	6 (2.3)	5.5 (1.6)	19.1 (23.1)	12.5 (18.7)	0.000202463	0.178215	0.0147203	9.21299e-05	0.623248	0.165603	0.00414585
	2HB (Creat norm)	5.7 (3.6)	4.3 (3.7)	6 (2.5)	5.6 (3.6)	21.9 (25.2)	14.9 (24.1)	0.000106567	0.358393	0.0102141	3.95697e-05	0.658272	0.153212	0.00356127
Faeces		No (n=27)		IGT (n=11)		T2D (n=42)		Kruskal Wallis	Mann Whitney U Test			Mann Whitney U Test (BH pFDR)			Faeces
		Mean µM (SD)	Median µM (IQR)	Mean µM (SD)	Median µM (IQR)	Mean µM (SD)	Median µM (IQR)	No Vs IGT Vs T2D	No Vs IGT	IGT Vs T2D	No Vs T2D	No Vs IGT	IGT Vs T2D	No Vs T2D
	Acetic Acid	50439 (31338)	48123 (49514)	48661 (26052)	43920 (31149)	41607 (18204)	38796 (24612)	0.713819	0.89912	0.611071	0.459549	0.938959	0.901841	0.901841
	Propionic Acid	19536 (11796)	16856 (11696)	19263 (8322)	19652 (11806)	16727 (7632)	14485 (11153)	0.591923	0.680093	0.416173	0.452143	0.901841	0.901841	0.901841
	Isobutyric Acid	1583 (809)	1420 (1191)	1394 (724)	1439 (1055)	1473 (802)	1473 (793)	0.877053	0.656959	0.888264	0.691411	0.901841	0.938959	0.901841
	Butyric Acid	18084 (10154)	17769 (17321)	23622 (22122)	15624 (9943)	16539 (10161)	14969 (11385)	0.605604	0.751191	0.416173	0.459549	0.938959	0.901841	0.901841
	2 Methylbutyric Acid	905 (550)	835 (935)	738 (459)	798 (539)	863 (556)	800 (462)	0.711918	0.390409	0.537163	0.840332	0.901841	0.901841	0.938959
	Isovaleric Acid	1372 (829)	1201 (1235)	1125 (708)	1262 (996)	1299 (811)	1203 (701)	0.855219	0.546349	0.689042	0.90766	0.901841	0.901841	0.938959
	Valeric Acid	2608 (1469)	2361 (2451)	1858 (1221)	1811 (1213)	2648 (1719)	2386 (1281)	0.298664	0.189914	0.134479	0.821283	0.901841	0.901841	0.938959
	Caproic Acid	596 (725)	215 (805)	552 (1087)	67 (506)	608 (844)	188 (767)	0.556408	0.37296	0.291944	0.97565	0.901841	0.901841	0.97565
	Lactic Acid	343 (232)	251 (99)	273 (109)	252 (100)	307 (331)	237 (72)	0.322229	0.611652	0.611071	0.135927	0.901841	0.901841	0.901841
	2 Hydroxybutyric Acid	16.8 (13.4)	13.3 (4.8)	17.0 (7.5)	14.9 (3.3)	16.6 (8.6)	14 (5.5)	0.446305	0.307963	0.626361	0.306809	0.901841	0.901841	0.901841

## Sheet: ValueList_Helper
Sample
Blank
Cal
QC
CC
DoubleBlank
MatrixSpike
MatrixSpikeDup
MatrixBlank
TuneCheck
ResponseCheck
