# Supplementary material for: Multi-omic phenotyping reveals host-microbe responses to bariatric surgery, glycaemic control and obesity
Source: Commun Med (Lond). 2022 Oct 7;2:127. doi: 10.1038/s43856-022-00185-6 (PMC9546886; doi:10.1038/s43856-022-00185-6)
Supplement: Supplementary file 6 — Supplementary Data 5 [file 43856_2022_185_MOESM6_ESM.xlsx]

## Sheet: Supplementary Data 5
		No (n=64)		IGT (n=26)		T2D (n=66)		Kruskal Wallis	Mann Whitney U Test			Mann Whitney U Test (BH pFDR)
		Mean µM (SD)	Median µM (IQR)	Mean µM (SD)	Median µM (IQR)	Mean µM (SD)	Median µM (IQR)	No Vs IGT Vs T2D	No Vs T2D	No Vs IGT	IGT Vs T2D	No Vs T2D	No Vs IGT	IGT Vs T2D
Acylcarnitines	Carnitine (C0)	43.6 (10.6)	43.3 (14.8)	47.3 (8.9)	44.5 (11.8)	45.4 (9)	45.3 (13.9)	0.373496	0.373094	0.159825	0.491576	0.630679	0.387137	0.731447	Acylcarnitines
	Acetylcarnitine (C2)	6.59 (2.76)	6.11 (2.89)	6.69 (1.89)	6.73 (3.14)	7.41 (2.44)	7.13 (2.32)	0.140929	0.0164907	0.463718	0.281259	0.0849426	0.717253	0.544399
	Propionylcarnitine (C3)	0.345 (0.152)	0.31 (0.155)	0.42 (0.163)	0.411 (0.191)	0.461 (0.174)	0.413 (0.212)	0.00164018	7.69793e-06	0.0191318	0.413628	0.000221214	0.0916312	0.67617
	Hydroxybutyrylcarnitine (C4-OH)	0.068 (0.037)	0.057 (0.032)	0.099 (0.097)	0.072 (0.036)	0.099 (0.062)	0.084 (0.054)	0.00205274	1.74858e-06	0.133535	0.123679	0.000103283	0.353934	0.337644
	Hydroxypropionylcarnitine (C3-OH)	0.015 (0.004)	0.015 (0.006)	0.015 (0.005)	0.015 (0.006)	0.014 (0.005)	0.012 (0.007)	0.142405	0.160983	0.743883	0.230377	0.387137	0.907916	0.474008
	Propenoylcarnitine (C3:1)	0.012 (0.003)	0.012 (0.004)	0.012 (0.003)	0.012 (0.005)	0.011 (0.004)	0.01 (0.006)	0.0222689	0.00628295	0.955702	0.0768277	0.0385448	0.975569	0.243883
	Butyrylcarnitine (C4)	0.184 (0.075)	0.172 (0.073)	0.226 (0.119)	0.2 (0.095)	0.239 (0.128)	0.204 (0.084)	0.00131986	0.000245281	0.0407353	0.538945	0.00318865	0.158104	0.770324
	Butenylcarnitine (C4:1)	0.014 (0.004)	0.013 (0.005)	0.014 (0.003)	0.013 (0.003)	0.014 (0.005)	0.013 (0.007)	0.418848	0.691146	0.753652	0.998274	0.881027	0.907916	1
	Valerylcarnitine (C5)	0.137 (0.055)	0.13 (0.068)	0.18 (0.062)	0.179 (0.095)	0.182 (0.061)	0.17 (0.084)	0.00101947	4.84661e-06	0.00201997	0.841212	0.00016539	0.0167107	0.950935
	Glutarylcarnitine (C6-OH)	0.024 (0.007)	0.023 (0.007)	0.025 (0.005)	0.025 (0.006)	0.028 (0.011)	0.026 (0.01)	0.106563	0.0404343	0.138509	0.65191	0.158104	0.361029	0.851538
	Methylglutarylcarnitine (C5-M-DC)	0.025 (0.018)	0.021 (0.005)	0.023 (0.003)	0.024 (0.005)	0.027 (0.012)	0.024 (0.007)	0.0660852	0.00892916	0.177356	0.348691	0.0516354	0.406704	0.61021
	Hydroxyvalerylcarnitine (C5-OH)	0.034 (0.007)	0.033 (0.009)	0.036 (0.006)	0.036 (0.008)	0.038 (0.009)	0.036 (0.008)	0.0298381	0.00526955	0.160488	0.490882	0.0338491	0.387137	0.731447
	Tiglylcarnitine (C5:1)	0.021 (0.005)	0.021 (0.008)	0.023 (0.005)	0.022 (0.005)	0.024 (0.006)	0.023 (0.006)	0.0436705	0.00995173	0.178026	0.45759	0.0566005	0.406704	0.71384
	Glutaconylcarnitine (C5:1-DC)	0.017 (0.004)	0.016 (0.006)	0.017 (0.003)	0.016 (0.006)	0.017 (0.005)	0.016 (0.006)	0.973196	0.92855	0.774314	0.61113	0.972001	0.917185	0.817706
	Fumarylcarnitine (C6)	0.079 (0.032)	0.075 (0.028)	0.083 (0.032)	0.077 (0.029)	0.078 (0.026)	0.073 (0.03)	0.651222	0.987963	0.548524	0.57952	0.995255	0.777907	0.79971
	Fumarylcarnitine (C6:1)	0.015 (0.004)	0.015 (0.005)	0.015 (0.003)	0.015 (0.004)	0.016 (0.004)	0.015 (0.005)	0.999627	0.845684	0.850193	0.908539	0.952009	0.952009	0.966806
	Pimeloylcarnitine (C7-DC)	0.027 (0.013)	0.024 (0.012)	0.025 (0.009)	0.024 (0.013)	0.028 (0.012)	0.026 (0.014)	0.456511	0.333087	0.698346	0.21405	0.598241	0.881027	0.45124
	Octanoylcarnitine (C8)	0.172 (0.111)	0.158 (0.069)	0.174 (0.107)	0.147 (0.063)	0.157 (0.068)	0.145 (0.055)	0.314738	0.542268	0.854354	0.754934	0.771046	0.952009	0.907916
	Nonaylcarnitine (C9)	0.027 (0.014)	0.024 (0.013)	0.028 (0.011)	0.026 (0.009)	0.031 (0.013)	0.027 (0.015)	0.544426	0.0343356	0.50777	0.329796	0.145327	0.737346	0.596253
	Decanoylcarnitine (C10)	0.229 (0.179)	0.202 (0.116)	0.218 (0.17)	0.18 (0.106)	0.212 (0.165)	0.18 (0.107)	0.497854	0.478131	0.344153	0.63081	0.723646	0.606153	0.831938
	Decenoylcarnitine (C10:1)	0.356 (0.143)	0.334 (0.162)	0.324 (0.124)	0.322 (0.125)	0.376 (0.124)	0.352 (0.18)	0.3995	0.19654	0.584715	0.207653	0.429244	0.79971	0.442885
	Decadienylcarnitine (C10:2)	0.056 (0.016)	0.054 (0.016)	0.056 (0.013)	0.054 (0.01)	0.06 (0.018)	0.056 (0.02)	0.430408	0.0942471	0.731572	0.448852	0.274089	0.907916	0.706259
	Dodecanoylcarnitine (C12)	0.094 (0.034)	0.09 (0.031)	0.091 (0.027)	0.082 (0.026)	0.099 (0.082)	0.087 (0.033)	0.527597	0.831822	0.563485	0.693262	0.946198	0.78888	0.881027
	Dodecanedioylcarnitine (C12-DC)	0.047 (0.009)	0.044 (0.009)	0.046 (0.008)	0.044 (0.015)	0.047 (0.011)	0.045 (0.01)	0.977509	0.851573	0.788638	0.881636	0.952009	0.920518	0.960388
	Dodecenoylcarnitine (C12:1)	0.247 (0.075)	0.239 (0.1)	0.233 (0.081)	0.237 (0.081)	0.253 (0.083)	0.241 (0.094)	0.940303	0.897524	0.416388	0.413615	0.962317	0.676642	0.67617
	Tetradecanoylcarnitine (C14)	0.063 (0.009)	0.062 (0.012)	0.065 (0.01)	0.061 (0.016)	0.065 (0.018)	0.064 (0.012)	0.604742	0.784925	0.656273	0.807367	0.920518	0.855192	0.931971
	Tetradecenoylcarnitine (C14:1)	0.07 (0.019)	0.068 (0.028)	0.064 (0.016)	0.063 (0.022)	0.056 (0.014)	0.056 (0.018)	0.00103994	1.28612e-05	0.223141	0.0327654	0.000347594	0.462774	0.140865
	Hydroxytetradecenoylcarnitine (C14:1-OH)	0.013 (0.003)	0.013 (0.003)	0.014 (0.004)	0.013 (0.005)	0.014 (0.004)	0.014 (0.003)	0.460577	0.128373	0.514324	0.628919	0.346987	0.744318	0.831452
	Tetradecadienylcarnitine (C14:2)	0.027 (0.018)	0.024 (0.015)	0.026 (0.012)	0.022 (0.012)	0.025 (0.014)	0.022 (0.013)	0.580417	0.608491	0.941763	0.744692	0.816305	0.975485	0.907916
	Hydroxytetradecadienylcarnitine (C14:2-OH)	0.006 (0.001)	0.007 (0.001)	0.007 (0.001)	0.007 (0.003)	0.007 (0.002)	0.007 (0.001)	0.911097	0.752972	0.986645	0.820737	0.907916	0.995255	0.941434
	Hexadecanoylcarnitine (C16)	0.109 (0.025)	0.105 (0.033)	0.112 (0.029)	0.103 (0.042)	0.105 (0.025)	0.103 (0.034)	0.792767	0.499959	0.765219	0.456762	0.733811	0.914301	0.71384
	Hydroxyhexadecanoylcarnitine (C16-OH)	0.006 (0.001)	0.006 (0.002)	0.006 (0.001)	0.006 (0.001)	0.008 (0.002)	0.007 (0.003)	6.33236e-05	3.45387e-06	0.397332	0.00225604	0.000152857	0.659403	0.0181146
	Hexadecenoylcarnitine (C16:1)	0.029 (0.01)	0.029 (0.011)	0.027 (0.009)	0.026 (0.012)	0.025 (0.013)	0.024 (0.011)	0.0406779	0.0169297	0.615213	0.187453	0.0863889	0.817706	0.42061
	Hydroxyhexadecenoylcarnitine (C16:1-OH)	0.011 (0.002)	0.011 (0.003)	0.01 (0.003)	0.01 (0.003)	0.011 (0.003)	0.011 (0.003)	0.448956	0.34572	0.75084	0.230927	0.606955	0.907916	0.474008
	Hexadecadienylcarnitine (C16:2)	0.009 (0.003)	0.008 (0.003)	0.009 (0.003)	0.009 (0.003)	0.009 (0.005)	0.008 (0.003)	0.60597	0.386542	0.469305	0.177181	0.643451	0.71776	0.406704
	Hydroxyhexadecadienylcarnitine (C16:2-OH)	0.013 (0.002)	0.013 (0.002)	0.014 (0.002)	0.014 (0.003)	0.014 (0.002)	0.013 (0.002)	0.730505	0.443085	0.462527	0.879574	0.70123	0.717253	0.960388
	Octadecanoylcarnitine (C18)	0.036 (0.011)	0.035 (0.013)	0.035 (0.015)	0.032 (0.013)	0.037 (0.01)	0.037 (0.014)	0.0911272	0.582755	0.493674	0.263739	0.79971	0.731447	0.521745
	Octadecenoylcarnitine (C18:1)	0.128 (0.037)	0.125 (0.051)	0.126 (0.049)	0.117 (0.041)	0.11 (0.032)	0.104 (0.049)	0.0735994	0.00554281	0.502394	0.166898	0.0351904	0.735408	0.392577
	Hydroxyoctadecenoylcarnitine (C18:1-OH)	0.009 (0.002)	0.008 (0.003)	0.009 (0.002)	0.009 (0.003)	0.009 (0.002)	0.009 (0.003)	0.587622	0.824633	0.869892	0.706598	0.94392	0.957582	0.886902
	Octadecadienylcarnitine (C18:2)	0.043 (0.014)	0.04 (0.014)	0.046 (0.021)	0.04 (0.022)	0.04 (0.014)	0.036 (0.017)	0.69202	0.212944	0.917178	0.381899	0.45124	0.966806	0.637677
Amino Acids	Alanine	396 (83)	381 (100)	421 (78)	424 (65)	502 (100)	505 (109)	2.5534e-07	8.3e-10	0.148159	0.000226664	2.2659e-07	0.374556	0.00305497	Amino Acids
	Arginine	108 (21)	108 (23)	124 (32)	117 (27)	109 (21)	106 (23)	0.0245945	0.839074	0.0152644	0.0175485	0.950486	0.0801382	0.0879035
	Asparagine	41.5 (8.1)	39.6 (9.3)	45 (7.5)	43.9 (10.9)	45 (9.1)	42.9 (13.3)	0.0666429	0.0323256	0.053828	0.885243	0.140077	0.19553	0.960388
	Aspartate	25.2 (6.4)	23.5 (7.9)	27.3 (5.6)	26.3 (8.5)	24.7 (4.6)	23.9 (5.5)	0.619164	0.886512	0.073048	0.0563148	0.960388	0.235948	0.202289
	Citrulline	27.6 (7.8)	27.3 (9.1)	33 (8.1)	29.9 (10)	23.5 (13)	20.9 (13.9)	5.61933e-05	0.00122303	0.00460529	1.95044e-05	0.0121413	0.0310431	0.000425975
	Glutamine	630 (99)	632 (150)	670 (93)	655 (117)	623 (97)	609 (140)	0.298673	0.437317	0.144428	0.0366529	0.699894	0.370224	0.153942
	Glutamate	84 (31)	78 (48)	113 (34)	108 (45)	114 (42)	110 (53)	0.00498084	6.37278e-06	0.000371096	0.898867	0.000193308	0.00431103	0.962317
	Glycine	228 (42)	217 (54)	241 (60)	228 (71)	228 (55)	225 (51)	0.202955	0.776181	0.482803	0.480724	0.917185	0.726199	0.72507
	Histidine	81 (12)	80 (14)	84 (10)	84 (15)	81 (15)	79 (22)	0.898323	0.803001	0.339634	0.277399	0.928896	0.60404	0.539002
	Isoleucine	77 (21)	72 (27)	97 (37)	86 (54)	105 (30)	98 (37)	5.76103e-06	2.413e-09	0.0304208	0.201434	4.39166e-07	0.13395	0.434714
	Leucine	142 (35)	136 (39)	179 (59)	159 (76)	186 (51)	172 (59)	8.2672e-07	2.6003e-08	0.00571168	0.283167	2.83953e-06	0.0358457	0.544399
	Lysine	209 (36)	217 (46)	222 (37)	220 (46)	225 (42)	224 (35)	0.154114	0.00526399	0.195681	0.356763	0.0338491	0.429083	0.614478
	Methionine	20.9 (5.9)	20.9 (6.9)	24.4 (7.8)	22.2 (10.6)	25.1 (6.6)	24.1 (9)	0.00201625	0.000229403	0.0609365	0.467391	0.00305497	0.215386	0.71776
	Ornithine	82 (25)	75 (30)	97 (19)	99 (31)	82 (21)	80 (29)	0.0669153	0.678676	0.00199071	0.00158049	0.873955	0.0167107	0.0143825
	Phenylalanine	81 (14)	81 (17)	90 (19)	86 (26)	88 (16)	86 (20)	0.187453	0.0191038	0.0681404	0.898867	0.0916312	0.232529	0.962317
	Proline	203 (73)	184 (77)	228 (81)	212 (105)	264 (83)	245 (92)	6.13979e-05	2.67711e-06	0.130201	0.0453889	0.000132882	0.349867	0.168587
	Serine	116 (20)	115 (24)	128 (20)	126 (29)	116 (21)	115 (24)	0.198703	0.952805	0.0221109	0.0144137	0.975569	0.102416	0.0764066
	Threonine	117 (32)	116 (40)	131 (35)	124 (52)	122 (29)	121 (41)	0.562021	0.350996	0.149395	0.289026	0.61228	0.375898	0.549855
	Tryptophan	60 (14)	60 (20)	68 (17)	68 (27)	63 (15)	61 (17)	0.177148	0.352247	0.0434973	0.192382	0.61232	0.166081	0.425722
	Tyrosine	74 (19)	73 (23)	93 (28)	89 (34)	85 (21)	82 (26)	0.00464443	0.00104981	0.00148923	0.411159	0.0106147	0.0141809	0.67617
	Valine	233 (52)	230 (67)	273 (66)	270 (87)	284 (55)	284 (70)	0.00183459	4.03377e-07	0.00880087	0.361335	3.67073e-05	0.0516354	0.618461
Biogenic Amines	Asymmetric dimethylarginine (ADMA)	0.551 (0.108)	0.557 (0.098)	0.549 (0.09)	0.551 (0.076)	0.554 (0.106)	0.551 (0.152)	0.945557	0.847139	0.736456	0.633748	0.952009	0.907916	0.833799	Biogenic Amines
	alpha-Aminoadipic acid	0.61 (0.53)	0.55 (0.7)	1.14 (1.23)	0.91 (0.86)	1.09 (0.88)	1 (1.19)	0.000808725	0.000357173	0.0215308	0.744667	0.00423948	0.102225	0.907916
	cis-4-Hydroxyproline	0.072 (0.079)	0.1 (0.1)	0.096 (0.082)	0.1 (0.2)	0.083 (0.08)	0.1 (0.1)	0.532548	0.408275	0.194302	0.478455	0.674288	0.427777	0.723646
	Creatinine	86 (74)	77 (18)	78 (16)	76 (18)	94 (52)	81 (38)	0.3995	0.163256	0.864798	0.247816	0.387555	0.957582	0.499186
	Dihydroxyphenylalanine (DOPA)	0.186 (0.061)	0.2 (0.1)	0.2 (0.057)	0.2 (0)	0.205 (0.062)	0.2 (0)	0.404019	0.0882767	0.292362	0.77185	0.263383	0.552386	0.917185
	Dopamine	0.141 (0.108)	0.1 (0.125)	0.138 (0.11)	0.1 (0.175)	0.15 (0.115)	0.2 (0.275)	0.760715	0.651409	0.960513	0.667021	0.851538	0.976611	0.865068
	Histamine	0.173 (0.045)	0.2 (0.1)	0.173 (0.045)	0.2 (0.075)	0.156 (0.05)	0.2 (0.1)	NA	0.0448136	1	0.159267	0.167591	1	0.387137
	Kynurenine	2.895 (0.926)	2.68 (0.96)	3.324 (1.116)	3.18 (1.213)	3.49 (1.57)	3.06 (1.573)	0.343466	0.0621277	0.0729666	0.834458	0.217406	0.235948	0.947223
	Methionine sulfoxide	0.478 (0.224)	0.467 (0.289)	0.559 (0.261)	0.549 (0.356)	0.695 (0.364)	0.67 (0.268)	0.00173791	5.7385e-05	0.283144	0.0611443	0.00101538	0.544399	0.215386
	Nitrotyrosine	0.028 (0.045)	0 (0.1)	0.027 (0.045)	0 (0.075)	0.044 (0.05)	0 (0.1)	0.110467	0.0697594	1	0.159267	0.235948	1	0.387137
	Putrescine	0.13 (0.06)	0.1 (0.1)	0.13 (0.05)	0.1 (0.08)	0.14 (0.1)	0.1 (0.1)	0.942288	0.897821	0.985112	0.932836	0.962317	0.995255	0.972001
	Sarcosine	1.15 (0.49)	1.08 (0.39)	1.34 (0.49)	1.27 (0.79)	1.36 (0.54)	1.32 (0.69)	0.0133939	0.00327823	0.070645	0.817596	0.024188	0.235948	0.939805
	Symmetric dimethylarginine (SDMA)	0.444 (0.206)	0.406 (0.099)	0.423 (0.137)	0.406 (0.191)	0.485 (0.21)	0.406 (0.174)	0.748436	0.450143	0.671563	0.307905	0.706259	0.86684	0.571823
	Serotonin	0.57 (0.441)	0.573 (0.549)	0.565 (0.433)	0.565 (0.449)	0.611 (0.454)	0.552 (0.581)	0.854212	0.593829	0.959377	0.6835	0.805485	0.976611	0.878096
	Spermidine	0.177 (0.069)	0.167 (0.026)	0.187 (0.08)	0.167 (0.138)	0.152 (0.056)	0.159 (0.088)	0.357763	0.0827743	0.585868	0.0877844	0.255707	0.79971	0.263383
	Spermine	0.123 (0.043)	0.1 (0)	0.115 (0.037)	0.1 (0)	0.112 (0.033)	0.1 (0)	0.224486	0.110154	0.570187	0.734759	0.310021	0.79622	0.907916
	trans-4-Hydroxyproline	10.53 (5.1)	9.3 (5.82)	10.87 (5.18)	9.37 (7.33)	12.53 (6.07)	11.45 (8.5)	0.26329	0.0634988	0.765266	0.247792	0.219433	0.914301	0.499186
	Taurine	104 (30)	104 (39)	112 (30)	115 (40)	88 (32)	87 (47)	0.00279934	0.00220999	0.309006	0.00179244	0.0180098	0.571922	0.0154084
Glycerophospholipids Glycerophospholipids	Lyso-phosphatidylcholine C14:0	4.98 (0.84)	4.98 (1.14)	4.9 (1.45)	5.1 (1.19)	4.93 (0.82)	4.92 (1.07)	0.795022	0.801204	0.854367	0.735167	0.928896	0.952009	0.907916	Glycerophospholipids Glycerophospholipids
	Lyso-phosphatidylcholine C16:0	65 (17)	63 (25)	65 (19)	66 (17)	58 (15)	55 (19)	0.0329438	0.0183924	0.952393	0.0786623	0.0904706	0.975569	0.246837
	Lyso-phosphatidylcholine C16:1	2.47 (0.76)	2.45 (0.87)	2.38 (0.85)	2.32 (0.89)	2.11 (0.8)	1.92 (1.03)	0.0139559	0.00418143	0.695394	0.104693	0.0288995	0.881027	0.297721
	Lyso-phosphatidylcholine C17:0	1.21 (0.47)	1.17 (0.6)	1.13 (0.45)	1.1 (0.43)	1.04 (0.3)	1.08 (0.42)	0.45282	0.0658861	0.439677	0.497009	0.22625	0.699894	0.731447
	Lyso-phosphatidylcholine C18:0	20.5 (6.2)	20.1 (9.3)	20.4 (7)	20.1 (9.2)	16.7 (4.5)	16.4 (4.8)	0.000872384	0.000319191	0.882216	0.0105055	0.00387285	0.960388	0.0591341
	Lyso-phosphatidylcholine C18:1	15.2 (5.2)	14.7 (6.6)	14.3 (4.4)	14.5 (5.5)	13.1 (3.7)	12.1 (6.2)	0.0207532	0.00641378	0.496785	0.182141	0.0389102	0.731447	0.414371
	Lyso-phosphatidylcholine C18:2	21.2 (6.9)	20 (10.6)	22.2 (9.4)	21.6 (15)	19.2 (7)	18.2 (10.8)	0.31207	0.0971851	0.761887	0.165614	0.280757	0.914264	0.391452
	Lyso-phosphatidylcholine C20:3	2.05 (0.75)	1.93 (0.92)	2.06 (0.82)	2.23 (1.39)	1.76 (0.59)	1.66 (0.72)	0.0114867	0.0266963	0.799242	0.0939077	0.121468	0.928896	0.274089
	Lyso-phosphatidylcholine C20:4	4.81 (1.68)	4.53 (1.97)	4.69 (1.92)	4.59 (1.69)	4.43 (1.46)	4.08 (1.64)	0.26329	0.17483	0.789015	0.550438	0.406201	0.920518	0.778599
	Lyso-phosphatidylcholine C24:0	0.265 (0.102)	0.234 (0.107)	0.268 (0.108)	0.247 (0.092)	0.287 (0.15)	0.261 (0.162)	0.781756	0.910393	0.952392	0.905692	0.966806	0.975569	0.965836
	Lyso-phosphatidylcholine C26:0	0.545 (0.317)	0.445 (0.331)	0.534 (0.275)	0.474 (0.251)	0.692 (0.577)	0.527 (0.588)	0.3995	0.381906	0.868276	0.57963	0.637677	0.957582	0.79971
	Lyso-phosphatidylcholine C26:1	0.243 (0.135)	0.204 (0.145)	0.253 (0.136)	0.23 (0.128)	0.314 (0.209)	0.262 (0.254)	0.373496	0.0838308	0.615526	0.323907	0.255707	0.817706	0.587924
	Lyso-phosphatidylcholine C28:0	0.41 (0.197)	0.352 (0.182)	0.408 (0.19)	0.362 (0.22)	0.461 (0.347)	0.388 (0.345)	0.940303	0.941732	0.857847	0.929628	0.975485	0.952281	0.972001
	Lyso-phosphatidylcholine C28:1	0.475 (0.214)	0.421 (0.223)	0.472 (0.202)	0.433 (0.186)	0.524 (0.32)	0.476 (0.363)	0.940303	0.721668	0.945351	0.847967	0.90374	0.975569	0.952009
	Diacyl-phosphatidylcholine C24:0	0.224 (0.125)	0.201 (0.13)	0.222 (0.119)	0.176 (0.137)	0.276 (0.194)	0.202 (0.242)	0.428437	0.248559	0.955915	0.459494	0.499186	0.975569	0.714769
	Diacyl-phosphatidylcholine C26:0	1.177 (0.677)	1.105 (0.887)	1.215 (0.704)	1.085 (0.969)	1.565 (1.144)	1.23 (1.368)	0.651222	0.0625142	0.896199	0.249593	0.217406	0.962317	0.499186
	Diacyl-phosphatidylcholine C28:1	2.78 (0.745)	2.8 (1.013)	2.549 (0.49)	2.56 (0.573)	2.61 (0.748)	2.55 (0.8)	0.202955	0.0894169	0.162479	0.926198	0.263901	0.387396	0.972001
	Diacyl-phosphatidylcholine C30:0	3.574 (1.177)	3.4 (1.493)	3.666 (1.213)	3.595 (1.558)	3.409 (1.336)	3.17 (1.573)	0.207032	0.266183	0.775424	0.262327	0.524679	0.917185	0.520838
	Diacyl-phosphatidylcholine C32:0	12.5 (3.2)	12.6 (3.7)	12.7 (3.2)	12.7 (4.7)	12.2 (3.7)	11.9 (4.4)	0.795022	0.183082	0.973535	0.370535	0.414782	0.986874	0.630256
	Diacyl-phosphatidylcholine C32:1	17.8 (8.6)	16.6 (11)	18.2 (7.8)	18.7 (10.6)	19.4 (12)	16.8 (13.8)	0.897472	0.788677	0.80266	0.885246	0.920518	0.928896	0.960388
	Diacyl-phosphatidylcholine C32:2	3.77 (1.44)	3.76 (1.9)	3.89 (1.41)	3.89 (2.05)	3.6 (1.45)	3.44 (1.65)	0.3995	0.305037	0.596954	0.232175	0.571823	0.805485	0.474785
	Diacyl-phosphatidylcholine C32:3	0.392 (0.104)	0.37 (0.129)	0.385 (0.099)	0.364 (0.13)	0.344 (0.098)	0.331 (0.12)	0.142405	0.00846685	0.812946	0.0721541	0.0502489	0.936431	0.235948
	Diacyl-phosphatidylcholine C34:1	118 (15)	119 (20)	122 (14)	125 (13)	116 (23)	118 (18)	0.0484085	0.597336	0.203376	0.0777772	0.805485	0.437177	0.24547
	Diacyl-phosphatidylcholine C34:2	128 (23)	130 (23)	134 (14)	136 (13)	129 (18)	129 (20)	0.150935	0.886472	0.155667	0.0823435	0.960388	0.386337	0.255707
	Diacyl-phosphatidylcholine C34:3	9.09 (3.14)	9.12 (3.94)	9.03 (2.6)	9.13 (2.65)	8.69 (3.29)	7.82 (4.15)	0.076246	0.256287	0.917227	0.207637	0.510703	0.966806	0.442885
	Diacyl-phosphatidylcholine C34:4	1.052 (0.466)	1.004 (0.548)	1.096 (0.452)	1.05 (0.729)	1.028 (0.38)	0.97 (0.339)	0.651222	0.578247	0.584711	0.307197	0.79971	0.79971	0.571823
	Diacyl-phosphatidylcholine C36:0	1.639 (0.985)	1.505 (0.989)	1.687 (0.877)	1.55 (1.05)	1.712 (0.862)	1.51 (1.01)	0.8819	0.542274	0.6062	0.8581	0.771046	0.815234	0.952281
	Diacyl-phosphatidylcholine C36:1	55.338 (19.157)	53.35 (20.975)	53.969 (14.049)	54.25 (24.575)	49.18 (16.275)	45.55 (20.125)	0.26329	0.0273568	0.920739	0.0832387	0.123445	0.968638	0.255707
	Diacyl-phosphatidylcholine C36:2	112.759 (13.06)	114.5 (17)	116.404 (12.281)	116 (13.25)	111.421 (16.194)	110.5 (20.25)	0.0962802	0.496933	0.200175	0.0727476	0.731447	0.433713	0.235948
	Diacyl-phosphatidylcholine C36:3	92.489 (16.431)	95.05 (17.775)	93.058 (15.619)	96.85 (13.225)	88.209 (19.77)	89.25 (21.7)	0.126886	0.130738	0.931268	0.147743	0.349867	0.972001	0.374556
	Diacyl-phosphatidylcholine C36:4	112.8 (14.7)	114 (16.5)	115.088 (18.028)	118.5 (12.75)	111 (17.865)	112 (18.75)	0.15699	0.448229	0.249554	0.0734635	0.706259	0.499186	0.235948
	Diacyl-phosphatidylcholine C36:5	14.889 (6.762)	14.15 (9.063)	15.343 (6.976)	14.7 (5.7)	15.915 (8.741)	14.5 (6.6)	0.897472	0.65	0.701961	0.915938	0.851538	0.883112	0.966806
	Diacyl-phosphatidylcholine C36:6	0.402 (0.159)	0.379 (0.196)	0.41 (0.175)	0.396 (0.258)	0.379 (0.143)	0.349 (0.164)	0.622103	0.271227	0.826709	0.372868	0.528892	0.944316	0.630679
	Diacyl-phosphatidylcholine C38:0	2.147 (0.527)	2.055 (0.64)	2.201 (0.785)	2.01 (0.74)	1.874 (0.767)	1.635 (0.833)	0.109054	0.0010493	0.885707	0.0382721	0.0106147	0.960388	0.154805
	Diacyl-phosphatidylcholine C38:3	53.6 (15.8)	53.4 (17.7)	52.4 (16.6)	49.2 (22.7)	43.8 (13.4)	42.3 (11.3)	0.00103994	3.11193e-05	0.560592	0.0139097	0.000629301	0.786847	0.0751952
	Diacyl-phosphatidylcholine C38:4	88.6 (23.4)	86.9 (23.7)	87.9 (21.9)	84.9 (27.6)	84 (19.3)	85 (25)	0.619164	0.183902	0.69869	0.491571	0.41492	0.881027	0.731447
	Diacyl-phosphatidylcholine C38:5	36.8 (10.3)	35.9 (13.4)	36 (13.2)	34.1 (13.7)	34.9 (10.8)	32.7 (11.8)	0.287952	0.136207	0.557606	0.744938	0.357543	0.7867	0.907916
	Diacyl-phosphatidylcholine C38:6	49.5 (13.6)	48.7 (20.7)	49.5 (19.1)	47.4 (22.6)	46.5 (17.7)	41 (23.4)	0.373496	0.0838274	0.688887	0.431144	0.255707	0.880871	0.696463
	Diacyl-phosphatidylcholine C40:1	0.319 (0.059)	0.312 (0.081)	0.315 (0.052)	0.303 (0.053)	0.304 (0.056)	0.291 (0.052)	0.246913	0.117043	1	0.159046	0.321133	1	0.387137
	Diacyl-phosphatidylcholine C40:2	0.342 (0.084)	0.331 (0.109)	0.332 (0.091)	0.291 (0.105)	0.317 (0.078)	0.304 (0.083)	0.140929	0.0509411	0.471861	0.671194	0.18667	0.71892	0.86684
	Diacyl-phosphatidylcholine C40:3	0.558 (0.153)	0.547 (0.162)	0.516 (0.11)	0.5 (0.141)	0.491 (0.112)	0.475 (0.141)	0.0132496	0.00125445	0.106933	0.343425	0.0122308	0.302514	0.606153
	Diacyl-phosphatidylcholine C40:4	3.75 (1.28)	3.56 (1.52)	3.58 (1.16)	3.62 (1.54)	3.32 (1.03)	3.19 (1.47)	0.076246	0.0219374	0.615514	0.332509	0.102416	0.817706	0.598241
	Diacyl-phosphatidylcholine C40:5	8.32 (2.57)	8.03 (2.61)	8.15 (3.06)	8.56 (3.39)	7.63 (2.42)	7.2 (3.25)	0.142405	0.114346	0.830151	0.505289	0.315477	0.946198	0.735701
	Diacyl-phosphatidylcholine C40:6	20.9 (5.5)	20.3 (6.8)	21.9 (10.4)	20.2 (8.5)	18.5 (7.5)	16.5 (6.9)	0.00480549	0.00489329	0.731727	0.126949	0.0325821	0.907916	0.344846
	Diacyl-phosphatidylcholine C42:0	0.447 (0.129)	0.428 (0.145)	0.412 (0.101)	0.428 (0.146)	0.379 (0.111)	0.376 (0.156)	0.0329438	0.000520026	0.28433	0.11143	0.00591529	0.544717	0.312004
	Diacyl-phosphatidylcholine C42:1	0.218 (0.057)	0.208 (0.078)	0.201 (0.047)	0.208 (0.066)	0.188 (0.05)	0.18 (0.075)	0.142405	0.00267458	0.376814	0.223759	0.0211641	0.635001	0.462774
	Diacyl-phosphatidylcholine C42:2	0.196 (0.044)	0.192 (0.044)	0.196 (0.052)	0.182 (0.058)	0.177 (0.04)	0.17 (0.048)	0.0195047	0.00411762	0.745077	0.139342	0.0288234	0.907916	0.361029
	Diacyl-phosphatidylcholine C42:4	0.191 (0.04)	0.188 (0.055)	0.184 (0.045)	0.173 (0.051)	0.17 (0.033)	0.167 (0.039)	0.0283885	0.00153156	0.29238	0.269743	0.0141809	0.552386	0.527885
	Diacyl-phosphatidylcholine C42:5	0.294 (0.068)	0.284 (0.063)	0.288 (0.097)	0.261 (0.103)	0.266 (0.071)	0.261 (0.079)	0.0672672	0.00601091	0.247937	0.472696	0.0372949	0.499186	0.71892
	Diacyl-phosphatidylcholine C42:6	0.459 (0.126)	0.455 (0.121)	0.452 (0.141)	0.454 (0.137)	0.42 (0.109)	0.398 (0.143)	0.0287946	0.0294002	0.659786	0.2679	0.131578	0.857722	0.526164
	Acyl-alkyl-phosphatidylcholine C30:0	0.298 (0.085)	0.286 (0.096)	0.273 (0.08)	0.265 (0.101)	0.273 (0.1)	0.257 (0.103)	0.214633	0.0393753	0.213265	0.774474	0.15808	0.45124	0.917185
	Acyl-alkyl-phosphatidylcholine C30:1	0.245 (0.126)	0.231 (0.137)	0.267 (0.146)	0.235 (0.156)	0.284 (0.196)	0.231 (0.192)	1	0.573501	0.560591	0.939906	0.798806	0.786847	0.975485
	Acyl-alkyl-phosphatidylcholine C30:2	0.13 (0.041)	0.123 (0.05)	0.124 (0.034)	0.128 (0.042)	0.128 (0.048)	0.119 (0.06)	0.444367	0.468068	0.89269	0.787684	0.71776	0.962317	0.920518
	Acyl-alkyl-phosphatidylcholine C32:1	2.31 (0.54)	2.22 (0.62)	2.11 (0.39)	2.09 (0.46)	1.97 (0.47)	1.96 (0.56)	0.01946	5.18837e-05	0.134793	0.0982555	0.000976845	0.35554	0.282355
	Acyl-alkyl-phosphatidylcholine C32:2	0.626 (0.16)	0.587 (0.18)	0.571 (0.115)	0.586 (0.2)	0.532 (0.141)	0.519 (0.154)	0.26329	0.000656209	0.219905	0.0888601	0.00731204	0.458276	0.263683
	Acyl-alkyl-phosphatidylcholine C34:0	1.194 (0.383)	1.155 (0.423)	1.111 (0.282)	1.155 (0.351)	1.147 (0.404)	1.105 (0.497)	0.403002	0.516404	0.531066	0.777759	0.744318	0.761056	0.917185
	Acyl-alkyl-phosphatidylcholine C34:1	7.9 (2.39)	7.84 (3.02)	7.41 (1.33)	7.14 (2.18)	7 (2.16)	6.33 (2.66)	0.01946	0.00829176	0.306951	0.114404	0.0497505	0.571823	0.315477
	Acyl-alkyl-phosphatidylcholine C34:2	8.07 (2.05)	7.85 (2.56)	7.28 (1.51)	7.11 (2.64)	6.46 (1.72)	6.2 (1.76)	6.13979e-05	1.89163e-06	0.13136	0.0173685	0.000103283	0.349867	0.0878074
	Acyl-alkyl-phosphatidylcholine C34:3	4.95 (1.42)	4.92 (2.02)	4.64 (1.3)	4.88 (1.4)	3.94 (1.17)	3.72 (1.25)	0.000131235	1.8353e-05	0.442336	0.0142596	0.000417531	0.70123	0.0763307
	Acyl-alkyl-phosphatidylcholine C36:0	0.635 (0.141)	0.623 (0.155)	0.657 (0.264)	0.606 (0.151)	0.602 (0.167)	0.599 (0.195)	0.470762	0.19898	0.685685	0.585553	0.43284	0.878835	0.79971
	Acyl-alkyl-phosphatidylcholine C36:1	16.5 (4.8)	16.6 (4.8)	15 (4.3)	15.4 (4.8)	15.8 (4)	14.9 (5.7)	0.261056	0.310517	0.357883	0.90227	0.572779	0.614478	0.964069
	Acyl-alkyl-phosphatidylcholine C36:2	9.6 (2.8)	9.4 (3.1)	9.1 (2.1)	8.8 (2.5)	8.8 (2.9)	8.7 (3.1)	0.256233	0.0943748	0.590782	0.433665	0.274089	0.804406	0.698469
	Acyl-alkyl-phosphatidylcholine C36:3	5.21 (1.24)	5.14 (1.47)	4.64 (0.78)	4.48 (1.13)	3.95 (1.18)	3.65 (1.11)	3.3204e-07	1.2374e-08	0.0377084	0.000925664	1.68905e-06	0.154803	0.0101082
	Acyl-alkyl-phosphatidylcholine C36:4	12.4 (2.9)	12.5 (4.4)	10.9 (2.1)	10.7 (2)	10.3 (3)	9.7 (3)	0.000293568	4.19937e-06	0.0186478	0.0444139	0.000152857	0.0909082	0.167241
	Acyl-alkyl-phosphatidylcholine C36:5	7.7 (2.6)	7.3 (3.4)	7.3 (1.7)	7.2 (2.4)	7 (2.1)	6.5 (2)	0.0139559	0.0159649	0.364942	0.187965	0.0830173	0.622682	0.42061
	Acyl-alkyl-phosphatidylcholine C38:0	0.883 (0.254)	0.852 (0.348)	0.835 (0.262)	0.777 (0.368)	0.763 (0.228)	0.709 (0.283)	0.01946	0.00337868	0.355612	0.217219	0.0245968	0.614443	0.45616
	Acyl-alkyl-phosphatidylcholine C38:1	1.634 (0.607)	1.545 (0.588)	1.546 (0.442)	1.585 (0.478)	1.484 (0.692)	1.46 (0.508)	0.3995	0.0540751	0.751785	0.161614	0.19553	0.907916	0.387137
	Acyl-alkyl-phosphatidylcholine C38:2	2.25 (0.68)	2.17 (0.7)	2.2 (0.43)	2.21 (0.59)	1.94 (0.56)	1.89 (0.5)	0.00653666	0.00170465	0.913712	0.00898418	0.0152578	0.966806	0.0516354
	Acyl-alkyl-phosphatidylcholine C38:3	5.74 (1.48)	5.8 (2.08)	5.25 (1.24)	5.03 (1.48)	4.94 (1.39)	4.65 (1.45)	0.000394459	0.000299285	0.0870239	0.150214	0.00371385	0.263383	0.376224
	Acyl-alkyl-phosphatidylcholine C38:4	8.96 (2.31)	8.58 (3.07)	8.07 (1.5)	7.74 (1.75)	7.93 (2.16)	7.41 (2.33)	0.0283885	0.00312811	0.0878776	0.339044	0.0237215	0.263383	0.60404
	Acyl-alkyl-phosphatidylcholine C38:5	11.4 (2.5)	11.2 (3.5)	10.5 (2.2)	10.4 (3)	9.5 (2.5)	9.1 (2.5)	0.000100019	1.3369e-05	0.139519	0.0241924	0.000347594	0.361029	0.111001
	Acyl-alkyl-phosphatidylcholine C38:6	4.08 (0.98)	3.97 (1.32)	3.83 (0.98)	3.74 (0.81)	3.39 (1.12)	3.25 (1.43)	0.0287946	6.20561e-05	0.319761	0.0382759	0.00105883	0.583912	0.154805
	Acyl-alkyl-phosphatidylcholine C40:1	1.064 (0.313)	1.01 (0.425)	1.03 (0.336)	0.985 (0.358)	1.02 (0.318)	0.985 (0.338)	0.781756	0.379352	0.51666	0.943326	0.637312	0.744318	0.975485
	Acyl-alkyl-phosphatidylcholine C40:2	2.07 (0.63)	2.13 (0.67)	1.78 (0.35)	1.77 (0.47)	1.76 (0.39)	1.78 (0.53)	0.0132496	0.000204384	0.0107654	0.696518	0.00286137	0.0599788	0.881027
	Acyl-alkyl-phosphatidylcholine C40:3	1.5 (0.33)	1.44 (0.38)	1.34 (0.21)	1.31 (0.34)	1.24 (0.24)	1.24 (0.3)	0.000211153	1.1346e-06	0.0310944	0.0713856	7.74367e-05	0.13582	0.235948
	Acyl-alkyl-phosphatidylcholine C40:4	1.72 (0.37)	1.65 (0.46)	1.57 (0.27)	1.55 (0.34)	1.48 (0.32)	1.46 (0.37)	0.000394459	6.80332e-05	0.0708864	0.15266	0.00111715	0.235948	0.380604
	Acyl-alkyl-phosphatidylcholine C40:5	3.22 (0.71)	3.09 (0.92)	2.85 (0.5)	2.78 (0.66)	2.73 (0.62)	2.71 (0.71)	0.00498084	3.98346e-05	0.0221338	0.319691	0.000776774	0.102416	0.583912
	Acyl-alkyl-phosphatidylcholine C40:6	2.74 (0.73)	2.78 (1)	2.6 (0.5)	2.48 (0.52)	2.43 (0.72)	2.36 (0.83)	0.0191935	0.00296133	0.416395	0.071442	0.0230984	0.676642	0.235948
	Acyl-alkyl-phosphatidylcholine C42:0	0.61 (0.114)	0.607 (0.156)	0.585 (0.106)	0.557 (0.159)	0.591 (0.131)	0.57 (0.119)	0.427564	0.437319	0.324112	0.505266	0.699894	0.587924	0.735701
	Acyl-alkyl-phosphatidylcholine C42:1	0.406 (0.131)	0.378 (0.161)	0.382 (0.128)	0.352 (0.14)	0.388 (0.15)	0.35 (0.175)	0.261056	0.167528	0.418972	0.950192	0.392577	0.678809	0.975569
	Acyl-alkyl-phosphatidylcholine C42:2	0.504 (0.137)	0.493 (0.13)	0.456 (0.109)	0.423 (0.169)	0.436 (0.109)	0.439 (0.14)	0.0800374	0.00180611	0.0745175	0.438773	0.0154084	0.237933	0.699894
	Acyl-alkyl-phosphatidylcholine C42:3	0.732 (0.182)	0.706 (0.167)	0.678 (0.16)	0.642 (0.256)	0.634 (0.16)	0.612 (0.157)	0.0132496	0.000963616	0.169347	0.341234	0.0103164	0.395143	0.604914
	Acyl-alkyl-phosphatidylcholine C42:4	0.702 (0.175)	0.658 (0.139)	0.609 (0.153)	0.579 (0.139)	0.572 (0.126)	0.563 (0.175)	0.000501737	4.15357e-06	0.00502529	0.521986	0.000152857	0.033058	0.750011
	Acyl-alkyl-phosphatidylcholine C42:5	1.95 (0.38)	1.9 (0.4)	1.71 (0.29)	1.68 (0.46)	1.65 (0.34)	1.64 (0.5)	6.4578e-05	4.09561e-06	0.00397139	0.33898	0.000152857	0.0281607	0.60404
	Acyl-alkyl-phosphatidylcholine C44:3	0.147 (0.044)	0.138 (0.035)	0.136 (0.039)	0.121 (0.038)	0.14 (0.049)	0.124 (0.057)	0.148321	0.114308	0.192588	0.974222	0.315477	0.425722	0.986874
	Acyl-alkyl-phosphatidylcholine C44:4	0.383 (0.104)	0.359 (0.103)	0.339 (0.076)	0.326 (0.088)	0.312 (0.077)	0.306 (0.075)	0.00388884	1.44836e-05	0.0372777	0.144117	0.000359456	0.154803	0.370224
	Acyl-alkyl-phosphatidylcholine C44:5	1.38 (0.408)	1.33 (0.5)	1.201 (0.302)	1.19 (0.233)	1.118 (0.322)	1.1 (0.438)	0.00122496	1.63887e-05	0.013265	0.313382	0.000389053	0.0724269	0.576117
	Acyl-alkyl-phosphatidylcholine C44:6	0.834 (0.217)	0.805 (0.222)	0.755 (0.191)	0.737 (0.269)	0.701 (0.178)	0.69 (0.233)	0.01946	0.000187509	0.148176	0.161661	0.00269422	0.374556	0.387137
Sphingomyelins	Sphingomyelin ((OH) C14:1)	6.02 (1.52)	6.1 (1.86)	5.32 (1.7)	5.25 (1.97)	5.27 (1.47)	5.36 (1.5)	0.03342	0.00327686	0.103077	0.735174	0.024188	0.294659	0.907916	Sphingomyelins
	Sphingomyelin ((OH) C16:1)	3.47 (0.9)	3.41 (1.11)	3.19 (0.76)	2.96 (1.1)	3.01 (0.68)	2.95 (0.8)	0.00349484	0.00153236	0.176398	0.303083	0.0141809	0.406704	0.570632
	Sphingomyelin ((OH) C22:1)	12 (3.1)	12.1 (4)	12.3 (3)	12.1 (4.2)	10.8 (2.4)	10.7 (3.1)	0.0673685	0.0300962	0.748423	0.0444023	0.133598	0.907916	0.167241
	Sphingomyelin ((OH) C22:2)	10.1 (2.3)	10.4 (3.5)	9.8 (2.5)	9.8 (3.5)	8.5 (2.1)	8.1 (2.8)	0.00103994	5.76498e-05	0.469099	0.0408291	0.00101538	0.71776	0.158104
	Sphingomyelin ((OH) C24:1)	1.3 (0.36)	1.25 (0.49)	1.22 (0.28)	1.2 (0.34)	1.09 (0.27)	1.08 (0.36)	0.0136572	0.00101381	0.408772	0.0598292	0.0106147	0.674288	0.213508
	Sphingomyelin (C16:0)	107 (18)	109 (20)	104 (17)	109 (17)	93 (18)	93 (23)	0.000487958	3.00407e-05	0.621608	0.0132223	0.000629301	0.823781	0.0724269
	Sphingomyelin (C16:1)	19.1 (3.8)	18.9 (4.8)	18.2 (5.1)	17.9 (6.5)	15.8 (3.9)	15.8 (5.8)	0.000982824	6.22268e-06	0.353261	0.0408181	0.000193308	0.61232	0.158104
	Sphingomyelin (C18:0)	22.7 (5.1)	22.9 (7.4)	21.8 (6.6)	21.8 (6.1)	20 (4.8)	19 (6)	0.0207532	0.00300671	0.868266	0.0416895	0.023122	0.957582	0.160299
	Sphingomyelin (C18:1)	13.3 (3)	12.9 (4)	13.1 (4.1)	12.9 (3.6)	11.4 (3.4)	10.9 (3.9)	0.00480549	7.86248e-05	0.496783	0.0408124	0.00122655	0.731447	0.158104
	Sphingomyelin (C20:2)	0.488 (0.182)	0.456 (0.192)	0.392 (0.146)	0.383 (0.131)	0.381 (0.108)	0.367 (0.106)	0.00464443	6.9566e-05	0.0333272	0.597475	0.00111715	0.142161	0.805485
	Sphingomyelin (C24:0)	20.8 (5.1)	20.1 (6.7)	21.1 (5.3)	21.7 (7.3)	17.9 (4.3)	17.6 (5.8)	0.542444	0.00173257	0.745073	0.0043314	0.0152578	0.907916	0.0295618
	Sphingomyelin (C24:1)	53.8 (9.1)	54.5 (12.6)	51.5 (8.8)	51.1 (9)	44.1 (12)	42.5 (14.7)	0.000127418	5.78808e-07	0.218231	0.00359391	4.5147e-05	0.456529	0.0258194
	Sphingomyelin (C26:0)	0.166 (0.042)	0.167 (0.058)	0.149 (0.034)	0.141 (0.045)	0.14 (0.034)	0.133 (0.048)	0.00371899	0.000257143	0.0499961	0.287035	0.00326512	0.184445	0.547975
	Sphingomyelin (C26:1)	0.367 (0.107)	0.353 (0.131)	0.34 (0.079)	0.326 (0.076)	0.306 (0.092)	0.289 (0.12)	0.00387556	0.000138353	0.189604	0.0374514	0.00204165	0.422545	0.154803
Sugar	Sugar	4883 (1165)	4649 (1181)	5543 (1528)	5151 (1045)	7616 (2872)	6990 (3195)	1.343e-08	6e-12	0.0179829	0.000116678	3.276e-09	0.0892604	0.00176961	Sugar
