# Supplementary material for: Multi-omic phenotyping reveals host-microbe responses to bariatric surgery, glycaemic control and obesity
Source: Commun Med (Lond). 2022 Oct 7;2:127. doi: 10.1038/s43856-022-00185-6 (PMC9546886; doi:10.1038/s43856-022-00185-6)
Supplement: Supplementary file 7 — Supplementary Data 6 [file 43856_2022_185_MOESM7_ESM.xlsx]

## Sheet: Supplementary Data 6
		All 3 months (n=49)		Wilcoxon Rank Test		RYGB 3 months (n=23)		Wilcoxon Rank Test		VSG 3 months (n=26)		Wilcoxon Rank Test		1Yr (n=9)		Wilcoxon Rank Test
	Metabolite (ppm)	Mean change RI (SD)	Median change RI (IQR)	p	pFDR	Mean change RI (SD)	Median change RI (IQR)	p	pFDR	Mean change RI (SD)	Median change RI (IQR)	p	pFDR	Mean change RI (SD)	Median change RI (IQR)	p	pFDR
Serum	HDL CH3 (0.86)	4747 (51646)	12570 (52340)	0.289424	0.33077	9166 (48788)	12570 (46870)	0.180812	0.241083	838 (54706)	12555 (88176)	0.770228	0.803716	74578 (51981)	81365 (88240)	0.00390625	0.046875	Serum
	VLDL CH3 (0.89)	-138876 (329834)	-62503 (206337)	0.000507854	0.00121885	-166415 (346051)	-106324 (174715)	0.000915678	0.00439525	-114515 (319659)	-42762 (263666)	0.091226	0.156388	-107983 (215984)	-112350 (272196)	0.128906	0.309375
	Leucine (0.98)	-24998 (51075)	-25943 (54187)	0.00112304	0.00245026	-26074 (58027)	-28919 (44267)	0.0308144	0.0616287	-24046 (45206)	-22625 (62476)	0.0175627	0.0383186	10518 (69952)	208 (89089)	0.820312	0.855978
	Isoleucine (1.03)	-10660 (29299)	-8605 (27356)	0.00207915	0.00356425	-7843 (36101)	-8342 (17115)	0.0680165	0.1166	-13152 (22080)	-11747 (37066)	0.0123598	0.0383186	5459 (35153)	5549 (43394)	0.652344	0.839286
	Valine (1.06)	-24179 (55897)	-24996 (57991)	0.00148213	0.00296425	-28757 (67653)	-38459 (55122)	0.0285332	0.0616287	-20130 (43989)	-20172 (56360)	0.024594	0.049188	-7263 (64916)	-3215 (123296)	0.652344	0.839286
	3Hydroxybutyrate (1.19)	-89225 (1263602)	2722 (1236097)	0.754023	0.82257	172741 (963163)	219048 (957025)	0.429067	0.468073	-320963 (1459554)	-116406 (1473013)	0.303659	0.360862	-446344 (1232404)	-235923 (1102833)	0.25	0.4
	CH2 Lipid (1.30)	-592539 (1136197)	-340355 (670245)	1.28944e-05	7.41847e-05	-595293 (1201551)	-328372 (625007)	0.00140525	0.00481801	-590103 (1099145)	-411124 (740496)	0.00308775	0.0185104	-411250 (827931)	-144824 (847346)	0.128906	0.309375
	CH2CH2COOC Lipid (1.59)	-45461 (90116)	-29747 (55937)	2.75551e-05	0.00011022	-44782 (90192)	-29747 (41725)	0.00173183	0.00519548	-46062 (91830)	-34371 (59089)	0.0046276	0.0185104	-34268 (67700)	-11084 (68643)	0.164062	0.328125
	Alanine (1.50)	-13031 (67644)	-16842 (85832)	0.139629	0.167555	-8719 (67807)	-24983 (89859)	0.273544	0.344098	-16846 (68609)	-12210 (76364)	0.291876	0.360862	24718 (108686)	30942 (99563)	0.734375	0.839286
	Acetate (1.93)	10918 (21874)	8701 (24062)	0.00181788	0.00335609	11881 (24636)	2983 (21808)	0.0593317	0.109536	10066 (19568)	9117 (27124)	0.015287	0.0383186	-4402 (31653)	-2506 (34175)	0.910156	0.910156
	N-acetylglycoproteins (2.06)	-1836 (37305)	-530 (47671)	0.792086	0.826524	9630 (36189)	3874 (48409)	0.301085	0.344098	-11978 (35939)	-10479 (48740)	0.124397	0.199035	-36382 (52304)	-59242 (70458)	0.0742188	0.296875
	Pyruvate (2.39)	-17137 (56897)	-18683 (75129)	0.0635719	0.0953578	-11580 (66860)	-17897 (106364)	0.465415	0.485651	-22052 (47203)	-22435 (63322)	0.0490286	0.0905143	-61746 (80173)	-81040 (125554)	0.0976562	0.309375
	Glutamine (2.47)	14166 (16009)	14816 (25472)	1.93804e-06	2.32564e-05	19160 (13018)	16451 (17439)	5.95028e-05	0.000922481	9749 (17312)	5995 (26286)	0.0163902	0.0383186	18310 (21197)	12860 (29770)	0.0390625	0.234375
	Citrate (2.57)	20062 (17873)	21374 (23102)	6.43204e-08	1.54369e-06	23059 (18447)	22604 (13598)	7.68734e-05	0.000922481	17412 (17273)	16124 (27137)	0.000242543	0.00582104	5395 (8999)	3514 (8308)	0.164062	0.328125
	Glycerophosphocholine (3.23)	-41358 (54635)	-29158 (55716)	3.64844e-06	2.91875e-05	-39517 (48384)	-25823 (44142)	0.000418499	0.002511	-42987 (60541)	-33254 (75160)	0.00186296	0.0149037	26030 (57648)	26361 (56206)	0.203125	0.348214
	Phosphocholine (3.24)	9969 (61259)	10784 (70698)	0.0956792	0.120858	9365 (65617)	29930 (73246)	0.15286	0.215802	10503 (58442)	8468 (63750)	0.315755	0.360862	123174 (62357)	119014 (60598)	0.00390625	0.046875
	Acetoacetate (3.26)	27307 (44737)	12461 (59751)	0.000153742	0.000461227	31687 (53524)	17444 (53378)	0.00973025	0.0259473	23432 (35894)	9225 (53364)	0.0142498	0.0383186	-4643 (18501)	-3603 (19168)	0.570312	0.839286
	Lactate (4.13)	-13079 (126846)	11625 (161170)	0.996032	0.996032	-15735 (154726)	31093 (193281)	0.903168	0.903168	-10729 (99062)	-2093 (132118)	0.829079	0.829079	-45255 (170501)	4731 (270131)	0.734375	0.839286
	Glycerol of lipid (5.22)	-9607 (17657)	-6175 (10794)	1.54551e-05	7.41847e-05	-10087 (17610)	-6175 (10144)	0.00113632	0.00454529	-9182 (18036)	-7013 (12525)	0.00427299	0.0185104	-6696 (13922)	-2216 (12726)	0.203125	0.348214
	a Glucose (5.25)	-46138 (291059)	-18136 (199028)	0.0808544	0.107806	-46807 (392439)	-33395 (262042)	0.136137	0.204205	-45546 (164697)	-16523 (95129)	0.280403	0.360862	-142593 (203346)	-171887 (269992)	0.0742188	0.296875
	Tyrosine (6.92)	-1720 (6622)	-1487 (8510)	0.0679515	0.0959315	-1733 (6981)	-1164 (6350)	0.287092	0.344098	-1709 (6427)	-3449 (8562)	0.1663	0.234777	1483 (10135)	-1175 (14887)	0.820312	0.855978
	Histidine (7.08)	914 (3178)	599 (3669)	0.0212902	0.0340643	1534 (3548)	1470 (2760)	0.0115882	0.0278118	366 (2765)	320 (3757)	0.484899	0.528981	2880 (4922)	2756 (4423)	0.128906	0.309375
	Phenylalanine (7.44)	-2085 (3331)	-1927 (4596)	0.000202951	0.000541203	-1805 (3888)	-1564 (5344)	0.0777207	0.124353	-2332 (2805)	-2339 (3698)	0.000764793	0.00917752	796 (5162)	-1096 (7410)	0.734375	0.839286
	Formate (8.48)	1973 (3016)	1914 (3858)	5.49222e-05	0.000188305	3391 (3165)	3158 (3134)	0.000162299	0.00129839	720 (2273)	574 (2803)	0.151291	0.226937	3513 (3722)	1867 (5372)	0.0195312	0.15625
		All 3 months (n=30)		Wilcoxon Rank Test		RYGB 3 months (n=14)		Wilcoxon Rank Test		VSG 3 months (n=16)		Wilcoxon Rank Test		1Yr (n=9)		Wilcoxon Rank Test
	Metabolite (ppm)	Mean change RI (SD)	Median change RI (IQR)	p	pFDR	Mean change RI (SD)	Median change RI (IQR)	p	pFDR	Mean change RI (SD)	Median change RI (IQR)	p	pFDR	Mean change RI (SD)	Median change RI (IQR)	p	pFDR
Urine	2-Aminobutyrate (0.98)	57931 (59505)	50316 (66038)	2.84342e-05	0.000255908	65390 (40363)	62599 (60091)	0.00012207	0.00164795	51404 (73051)	45119 (60160)	0.00836065	0.0437649	-5975 (27461)	3938 (35354)	0.820312	0.962976	Urine
	Valine (1.0)	-10498 (20050)	-8411 (31024)	0.0165655	0.0279543	-12078 (22797)	-16288 (38295)	0.0905762	0.152847	-9116 (17957)	-2983 (28585)	0.120839	0.21751	-18481 (23112)	-17989 (19134)	0.0390625	0.0811298
	Isobutyrate (1.11)	-30363 (66898)	-34178 (89671)	0.0147954	0.0266318	-42402 (45328)	-55060 (75064)	0.0134277	0.032959	-19829 (81351)	-20993 (100142)	0.27753	0.299733	-40778 (63607)	-18292 (93214)	0.25	0.397059
	3Hydroxyisovalerate (1.27)	-125846 (189676)	-84744 (167380)	0.000528725	0.00178445	-146192 (158791)	-137730 (191006)	0.00231934	0.0125244	-108043 (216745)	-65728 (134329)	0.0557193	0.136766	-178622 (192904)	-172922 (106946)	0.0117188	0.0452009
	Lactate (1.34)	-532835 (1162407)	-86707 (460471)	0.00603501	0.0116389	-542717 (778136)	-157851 (733809)	0.00854492	0.0288391	-524188 (1444773)	-45091 (299054)	0.27753	0.299733	-561390 (835851)	-345589 (402180)	0.0273438	0.0671165
	Alanine (1.49)	-169814 (241140)	-144293 (305171)	0.000830707	0.00249212	-118708 (306550)	-130657 (205591)	0.267578	0.380243	-214532 (162502)	-170727 (270039)	0.000531243	0.00478119	-179593 (367053)	-38310 (136311)	0.300781	0.451172
	Acetate (1.93)	-1429664 (5185382)	-56349 (345058)	0.614315	0.637942	-2522042 (7374846)	79575 (373400)	0.760864	0.821733	-473833 (1661026)	-78519 (328545)	0.27753	0.299733	-2994989 (10130320)	64867 (383424)	1	1
	4-Cresyl sulfate(2.34)	556780 (637700)	423684 (878855)	1.79885e-05	0.000242844	534844 (805201)	301763 (630562)	0.0107422	0.0290039	575973 (472722)	589851 (849078)	0.000437777	0.00478119	479285 (314113)	547481 (437023)	0.00390625	0.0421875
	Citrate (2.55)	485708 (1744117)	452695 (1719639)	0.0519307	0.0824781	294996 (1641968)	660709 (1275387)	0.172607	0.274141	652582 (1865706)	369826 (2055500)	0.13373	0.225669	-628438 (1177087)	-210479 (2046498)	0.359375	0.485156
	Trimethylamine (2.87)	6937 (55223)	23241 (71370)	0.191522	0.23505	3245 (63967)	20144 (72710)	0.583008	0.71551	10167 (48227)	26157 (69668)	0.196108	0.27868	-29822 (60669)	-29585 (46777)	0.164062	0.316406
	Dimethylglycine (2.93)	-122391 (207946)	-109451 (271824)	0.00360943	0.00812123	-104075 (223170)	-150976 (320673)	0.067627	0.130423	-138417 (199623)	-100836 (206799)	0.0228948	0.0618159	-288476 (276896)	-147000 (152984)	0.00390625	0.0421875
	Proline Betaine (3.11)	-153600 (271866)	-77589 (305767)	0.00468184	0.00972381	-194915 (270041)	-105062 (260249)	0.00671387	0.0288391	-117448 (276963)	-32140 (219160)	0.17881	0.268215	91134 (670923)	12507 (599759)	1	1
	Carnitine (3.23)	-432395 (748117)	-218136 (484939)	0.000261343	0.00152863	-253510 (344408)	-214029 (305019)	0.0166016	0.0373535	-588919 (960857)	-345434 (641425)	0.00445535	0.0300736	-262199 (282591)	-131959 (378872)	0.0195312	0.0585938
	TMAO (3.28)	5112980 (8557158)	2839419 (6580864)	0.00196458	0.00482215	8446986 (9699192)	5182282 (8802966)	0.000366211	0.0032959	2195724 (6370623)	2250279 (8604393)	0.234321	0.299733	3686718 (15901362)	1705415 (16203749)	0.570312	0.733259
	Glycine (3.57)	-684280 (2144372)	-238505 (1576729)	0.177907	0.228738	-692282 (2628105)	60575 (1589755)	0.951538	0.988136	-677278 (1704108)	-469969 (1477852)	0.0979893	0.203516	-1047316 (3397050)	117367 (857945)	0.910156	1
	Creatine (3.94)	-1224238 (2438988)	-236401 (1029782)	0.000528725	0.00178445	-1861200 (3329442)	-381593 (2169218)	0.0107422	0.0290039	-666896 (1087923)	-220246 (913811)	0.0150858	0.0509147	-336759 (665130)	-31742 (715263)	0.359375	0.485156
	Hippurate (3.97)	556305 (982731)	437293 (827655)	0.00119734	0.00323281	568479 (1086334)	448731 (857530)	0.0245361	0.0509597	545653 (918751)	381324 (795095)	0.0199709	0.0599126	1252775 (1276756)	973374 (908998)	0.0078125	0.0421875
	Creatinine (4.06)	134548 (1790204)	342308 (2317727)	0.571646	0.617377	-388888 (1640436)	-341333 (2120282)	0.541626	0.696376	592555 (1839649)	624624 (2741390)	0.214602	0.289713	-3170684 (2865282)	-3316391 (2608061)	0.0117188	0.0452009
	Methylnicotinate (4.44)	32564 (350855)	24259 (279860)	0.688359	0.688359	75141 (393705)	60789 (343283)	0.6698	0.786287	-4691 (316990)	-13565 (211171)	0.958761	0.958761	278736 (309649)	301170 (445668)	0.0273438	0.0671165
	B Glucose (4.65)	-3718904 (16345394)	-13994 (73700)	0.0598356	0.0850295	-7028846 (23830350)	-30933 (1384624)	0.0905762	0.152847	-822704 (2278676)	-7553 (78408)	0.32587	0.338403	-1441701 (3108689)	4585 (60778)	1	1
	a Glucose (5.25)	-1721623 (7519672)	-14122 (133309)	0.0570965	0.0850295	-3223703 (10964331)	-23912 (680557)	0.216553	0.324829	-407303 (1088637)	-11136 (86703)	0.14766	0.234519	-740178 (1500055)	-15313 (122708)	0.0390625	0.0811298
	4-Hydroxyphenylacetate (6.87)	94472 (153066)	45326 (134911)	0.000283079	0.00152863	150592 (203385)	116728 (139056)	0.00170898	0.0115356	45367 (62728)	35852 (67459)	0.0150858	0.0509147	68055 (73667)	53625 (34222)	0.0195312	0.0585938
	PAG (7.43)	358543 (271370)	358328 (386103)	1.92092e-06	5.18649e-05	483260 (292639)	531895 (507103)	0.00012207	0.00164795	249417 (202324)	198955 (284287)	0.000531243	0.00478119	359336 (270772)	359143 (417432)	0.0078125	0.0421875
	Indoxyl sulfate (7.70)	26903 (33505)	21901 (49616)	0.000358884	0.00161498	34744 (40136)	43536 (52980)	0.00854492	0.0288391	20042 (25820)	20288 (32651)	0.00972552	0.0437649	32075 (27287)	26548 (35379)	0.0078125	0.0421875
	Formate (8.46)	-240518 (912205)	8862 (203823)	0.253644	0.28535	-390827 (1273655)	14273 (215218)	0.714844	0.804199	-108998 (404127)	-17017 (187631)	0.255291	0.299733	-460617 (1594438)	20830 (198044)	0.652344	0.800604
	Methylnicotinamide (9.29)	1342 (5659)	1496 (5578)	0.213358	0.250464	199 (5777)	342 (9881)	1	1	2342 (5541)	1569 (3276)	0.120839	0.21751	-1498 (6530)	-2341 (8344)	0.25	0.397059
		All 3 months (n=24)		Wilcoxon Rank Test		RYGB 3 months (n=10)		Wilcoxon Rank Test		VSG 3 months (n=14)		Wilcoxon Rank Test		1Yr (n=5)		Wilcoxon Rank Test
	Metabolite (ppm)	Mean change RI (SD)	Median change RI (IQR)	p	pFDR	Mean change RI (SD)	Median change RI (IQR)	p	pFDR	Mean change RI (SD)	Median change RI (IQR)	p	pFDR	Mean change RI (SD)	Median change RI (IQR)	p	pFDR
Faeces	2-Methylbutyrate (0.86)	10691 (219592)	-18432 (139006)	0.457568	0.588158	147568 (254659)	21216 (294130)	0.275391	0.999467	-87078 (125341)	-69893 (155943)	0.0245361	0.0490723	80312 (169976)	115949 (234364)	0.4375	0.758333	Faeces
	Butyrate (0.90)	-1382587 (2744273)	-1074049 (2270431)	0.0119274	0.0443017	79826 (2874171)	-470423 (3060961)	1	1	-2427167 (2187437)	-1586706 (2599692)	0.000366211	0.00476074	-838234 (2498664)	345026 (4239846)	0.8125	0.880208
	Isovalerate (0.92)	57120 (637418)	-70338 (274027)	0.265157	0.530313	487149 (751965)	27353 (1004799)	0.232422	0.999467	-250043 (288996)	-182375 (281512)	0.00231934	0.0100505	363211 (609145)	441961 (1083227)	0.3125	0.580357
	Leucine (0.96)	-5086 (146339)	-225 (138259)	0.841481	0.841481	-4177 (152167)	14673 (86667)	0.625	0.999467	-5736 (147840)	-46533 (128796)	0.625732	0.677877	-46423 (67007)	-82881 (78025)	0.1875	0.580357
	Valine (0.99)	-13162 (189388)	-5062 (146055)	0.548506	0.648235	-20020 (157024)	7468 (101041)	0.845703	0.999467	-8263 (215236)	-44414 (178697)	0.463135	0.547341	-66158 (89128)	-120301 (127959)	0.3125	0.580357
	Isoleucine (1.01)	-17534 (98362)	-7765 (97489)	0.440453	0.588158	-18329 (109245)	1708 (66193)	1	1	-16965 (94097)	-36192 (104791)	0.357544	0.464807	-38231 (62346)	-71721 (95837)	0.3125	0.580357
	Propionate (1.06)	-726788 (2748683)	-1234903 (2271528)	0.116083	0.251513	243069 (2623911)	-492391 (4339479)	0.845703	0.999467	-1419543 (2712958)	-1468209 (1857391)	0.0166016	0.0359701	57701 (1499127)	656706 (1818251)	0.8125	0.880208
	Ethanol (1.18)	-69797 (294308)	-45602 (98386)	0.0918508	0.217102	36727 (300806)	1709 (131356)	0.769531	0.999467	-145885 (275025)	-69863 (68793)	0.0134277	0.0349121	-129725 (230618)	-35454 (85271)	0.3125	0.580357
	Lactate (1.34)	-112948 (274658)	-39487 (162346)	0.0520334	0.135287	-124956 (326452)	-17511 (134138)	0.375	0.999467	-104371 (243918)	-49231 (176749)	0.118896	0.181842	-276692 (449628)	-57579 (213512)	0.125	0.580357
	Lysine (1.72)	55485 (253208)	-4838 (204494)	0.587228	0.663823	173740 (301838)	116500 (364814)	0.232422	0.999467	-28983 (178657)	-9562 (135529)	0.714844	0.743437	-10822 (151809)	13724 (122346)	1	1
	Putrescine (1.77)	84987 (208643)	-3438 (126327)	0.317311	0.550005	115053 (207132)	32655 (146904)	0.130859	0.999467	63512 (214764)	-11502 (118618)	0.951538	0.951538	2496 (107487)	-45687 (12521)	0.625	0.8125
	Acetate (1.93)	-9789348 (13190905)	-9833632 (15938392)	0.00325198	0.0211379	-2952627 (11436444)	-4274453 (15136558)	0.556641	0.999467	-14672720 (12476437)	-13234711 (15564364)	0.0012207	0.0100505	-4496789 (8355608)	-2756839 (3833130)	0.3125	0.580357
	Valerate (2.17)	-943740 (1798473)	-741592 (1223796)	0.00932238	0.0443017	17124 (1914649)	-483276 (1752552)	0.921875	1	-1630072 (1402562)	-1115299 (1508052)	0.000244141	0.00476074	-552925 (1659872)	260251 (2567481)	0.8125	0.880208
	Succinate (2.42)	1555596 (7716796)	-6959 (89990)	0.475051	0.588158	-9689 (505822)	8802 (75327)	1	1	2673656 (10096918)	-16135 (108943)	0.357544	0.464807	-217498 (214380)	-119560 (258957)	0.0625	0.40625
	Methylamine (2.61)	-9694 (66223)	-4272 (68449)	0.303681	0.550005	3044 (63886)	16794 (32909)	0.492188	0.999467	-18793 (68697)	-26676 (63244)	0.0905762	0.147186	25684 (40177)	32136 (50711)	0.3125	0.580357
	Trimethylamine (2.88)	61617 (253036)	-18400 (112516)	0.775097	0.806101	224615 (312741)	57803 (494726)	0.193359	0.999467	-54809 (102623)	-36469 (87379)	0.0418701	0.0725749	16533 (187513)	83692 (11552)	0.625	0.8125
	Dimethylbiguanide (3.05)	-171993 (4700327)	-55214 (1246945)	0.391366	0.565306	831681 (6183347)	-103298 (4615325)	0.845703	0.999467	-888902 (3360033)	-26245 (255453)	0.541626	0.612273	-792688 (2438061)	-386567 (1725535)	0.625	0.8125
	Methanol (3.37)	-291114 (468442)	-221316 (309253)	0.0011254	0.0161733	-173568 (297162)	-243663 (302647)	0.105469	0.999467	-375075 (555772)	-197790 (334211)	0.00305176	0.0113351	45059 (264892)	40198 (201398)	1	1
	Glycine (3.57)	-107861 (285012)	-58342 (153134)	0.0321246	0.0928043	-34372 (181813)	15127 (91261)	0.845703	0.999467	-160354 (337210)	-89354 (71388)	0.0134277	0.0349121	-106905 (93425)	-70493 (147086)	0.0625	0.40625
	a Glucose (5.24)	-14813 (21666)	-10084 (17352)	0.0012441	0.0161733	-10729 (20840)	-4237 (18855)	0.105469	0.999467	-17730 (22536)	-13004 (13717)	0.00231934	0.0100505	-29371 (18187)	-21520 (17980)	0.0625	0.40625
	Uracil (5.81)	-8195 (12847)	-5278 (9330)	0.00245713	0.0211379	-2845 (7489)	-2951 (6928)	0.375	0.999467	-12017 (14678)	-7379 (10592)	0.00231934	0.0100505	-8148 (6321)	-8000 (11182)	0.0625	0.40625
	Fumarate (6.52)	-201 (24885)	-1740 (13060)	0.391366	0.565306	-2466 (17298)	1134 (10940)	0.845703	0.999467	1417 (29693)	-3773 (10134)	0.267578	0.386502	-8076 (19693)	-3383 (21619)	0.625	0.8125
	Tyrosine (6.91)	-1330 (35988)	-1750 (34103)	0.710318	0.769512	4906 (37998)	7093 (33514)	0.695312	0.999467	-5785 (35222)	-13192 (38067)	0.42627	0.527762	-3787 (5586)	-5833 (2025)	0.3125	0.580357
	Phenylacetate (7.31)	-2135 (97166)	-22242 (80000)	0.360567	0.565306	46825 (117744)	-3064 (145354)	0.625	0.999467	-37108 (62806)	-43537 (59100)	0.0418701	0.0725749	49117 (61448)	77638 (106831)	0.3125	0.580357
	Formate (8.46)	-5977 (11124)	-5658 (9598)	0.0278069	0.0903724	-3698 (12289)	-3741 (11557)	0.695312	0.999467	-7606 (10369)	-6807 (9123)	0.0134277	0.0349121	-12102 (19966)	-87 (31382)	0.625	0.8125
