# Supplementary material for: Multi-omic phenotyping reveals host-microbe responses to bariatric surgery, glycaemic control and obesity
Source: Commun Med (Lond). 2022 Oct 7;2:127. doi: 10.1038/s43856-022-00185-6 (PMC9546886; doi:10.1038/s43856-022-00185-6)
Supplement: Supplementary file 8 — Supplementary Data 7 [file 43856_2022_185_MOESM8_ESM.xlsx]

## Sheet: Supplementary Data 7
Faecal		All 3 months (n=26 paired)		Wilcoxon Rank Test		RYGB 3 months (n=11 paired)		Wilcoxon Rank Test		VSG 3 months (n=14 paired)		Wilcoxon Rank Test		1Yr (n=5 paired)		Faecal
		Mean change µM (SD)	Median change µM (IQR)	p	pFDR	Mean change µM (SD)	Median change µM (IQR)	p	pFDR	Mean change µM (SD)	Median change µM (IQR)	p	pFDR	Mean change µM (SD)	Median change µM (IQR)
	All	-2208062 (1804799)	-2052188 (1729565)	6.16908e-06	0.000105	-2425865 (1365628)	-2067888 (948536)	0.000976562	0.0162767	-2072497 (2179557)	-1942616 (2858310)	0.00305176	0.0254317	-3590314 (1783126)	-2895743 (1903243)
	All [1]	-363131 (778416)	-21560 (312500)	0.00322914	0.0146777	-98702 (273657)	-18060 (41810)	0.0830078	0.296456	-608471 (981006)	-39260 (1160525)	0.00402832	0.0287736	-447648 (756717)	-34660 (384780)
	All [2]	-1259752 (1227716)	-1335710 (1617700)	1.33216e-05	0.00016625	-1613247 (895033)	-1655260 (777110)	0.000976562	0.0162767	-950353 (1434739)	-715810 (1937370)	0.00671387	0.0372994	-2013564 (1086978)	-2082240 (780660)
	All [1c]	-5353 (191870)	-5999 (29263)	0.0129526	0.0539692	-20094 (53914)	-2893 (22958)	0.174805	0.416202	2229 (260909)	-12223 (67629)	0.0134277	0.0479561	-53590 (70270)	-5178 (120295)
	All [2c]	-2282 (3704)	-1214 (1952)	6.28829e-06	0.000105	-3315 (5359)	-998 (2187)	0.0107422	0.07673	-1544 (1651)	-1378 (2139)	0.0012207	0.020345	-6595 (6768)	-3185 (11703)
	All Others	-577544 (832962)	-301485 (221583)	2.98023e-08	0	-690507 (1135282)	-295125 (235350)	0.000976562	0.0162767	-514358 (563818)	-324619 (267888)	0.00012207	0.006105	-1068918 (1668377)	-341400 (119558)
	[1] Cholic acid (CA)	-169215 (551364)	-3660 (5650)	0.0312207	0.0975647	50529 (127923)	-1020 (5290)	0.831055	0.96582	-367413 (692122)	-5950 (465550)	0.00524902	0.0328063	-256668 (542046)	-4760 (57160)
	[1] Chenodeoxycholic acid (CDCA)	-48845 (320265)	-10300 (52760)	0.173084	0.288473	38684 (235608)	-6240 (31250)	0.519531	0.721571	-133230 (369761)	-24910 (246045)	0.118896	0.228647	-148772 (181881)	-28760 (314080)
	CA:CDCA ratio	-0.27 (0.72)	-0.079 (0.528)	0.099335	0.204693	-0.019 (0.576)	-0.028 (0.202)	0.898438	0.96582	-0.54 (0.728)	-0.415 (0.705)	0.00854492	0.0388405	-0.158 (0.776)	-0.198 (0.89)
	[1c] Glycocholic Acid (GCA)	-932 (2268)	-170 (949)	0.0351904	0.103501	-544 (1594)	-155 (829)	0.123047	0.341797	-1370 (2709)	-306 (918)	0.0651855	0.153698	-1241 (2572)	-218 (470)
	[1c] Taurocholic acid (TCA)	-198.3 (1187.3)	-17.5 (138.8)	0.0666498	0.166625	-19.1 (163.5)	-7.5 (78.8)	0.320313	0.516633	-371.6 (1617.1)	-47.5 (388.1)	0.057373	0.144958	-119.5 (162.7)	-37.5 (205)
	[1c] Glycochenodeoxycholic acid (GCDCA)	-2078 (6862)	-181 (1646)	0.0204286	0.0680953	-3433 (10379)	-235 (956)	0.0830078	0.296456	-1258 (2122)	-306 (1888)	0.067627	0.153698	-7624 (16412)	-473 (215)
	[1c] Taurochenodeoxycholic acid (TCDCA)	-469 (190084)	-4534 (23322)	0.0189773	0.0677761	-14866 (47299)	-2595 (19381)	0.27832	0.491649	7108 (259453)	-11436 (64722)	0.0134277	0.0479561	-43902 (59411)	-3578 (89770)
	G:T ratio	0.012 (0.114)	0.035 (0.179)	0.531663	0.618213	0.003 (0.131)	0.049 (0.205)	0.96582	0.96582	0.025 (0.105)	0.031 (0.137)	0.357544	0.5258	-0.007 (0.053)	0.005 (0.052)
	G:T-CA ratio	-2.72 (10.32)	-1.11 (9.24)	0.291376	0.393752	-6.07 (10.8)	-6.11 (9.9)	0.101563	0.298713	0.06 (9.85)	1.16 (5.53)	0.501587	0.64306	-1.57 (5.5)	-0.65 (5.9)
	G:T-CDCA ratio	0.02 (0.088)	0.031 (0.103)	0.099335	0.204693	0.008 (0.124)	0.042 (0.141)	0.700195	0.853897	0.033 (0.047)	0.031 (0.08)	0.0202637	0.0675457	-0.041 (0.088)	-0.048 (0.099)
	Conjugated CA:CA ratio	0.208 (1.266)	0.011 (0.16)	0.23695	0.3385	0.453 (1.363)	-0.003 (0.139)	0.700195	0.853897	0.036 (1.251)	0.079 (0.21)	0.0352783	0.110245	-0.03 (0.188)	-0.053 (0.209)
	Conjugated CDCA:CDCA ratio	-0.134 (1.024)	-0.003 (0.377)	0.783534	0.816181	-0.059 (0.643)	-0.058 (0.317)	0.519531	0.721571	-0.21 (1.297)	0.003 (0.585)	1	1	0.017 (0.164)	-0.017 (0.167)
	[1c]:[1] ratio	-0.086 (0.979)	-0.013 (0.373)	0.783534	0.816181	-0.03 (0.636)	-0.053 (0.154)	0.174805	0.416202	-0.135 (1.236)	0.058 (0.507)	0.625732	0.71106	0.029 (0.077)	0.001 (0.051)
	[2] Deoxycholic acid (DCA)	-330218 (1006787)	-384000 (1082455)	0.0630297	0.165868	-551022 (800726)	-660180 (461370)	0.0419922	0.174967	-226013 (1153580)	-24750 (1211020)	0.583008	0.710985	-688472 (1283369)	-1099460 (1480640)
	[2] Lithocholic acid	303951 (833101)	135610 (573465)	0.110534	0.204693	310744 (1023804)	143780 (601430)	0.577148	0.77993	315620 (723803)	229460 (561950)	0.118896	0.228647	-330744 (506193)	-316960 (431460)
	[2] Ursodeoxycholic acid (UDCA)	126978 (711372)	4770 (56880)	0.544089	0.618283	-3315 (121742)	-1060 (30130)	0.96582	0.96582	235464 (966524)	6260 (56160)	0.625732	0.71106	-101904 (162030)	-20200 (89340)
	[2]:[1] ratio	49.5 (73.2)	18.7 (107.4)	0.00266072	0.0144965	51.9 (85.6)	23.6 (106.6)	0.101563	0.298713	53 (64.9)	33.9 (106.4)	0.00854492	0.0388405	5.5 (27.2)	5.1 (31.1)
	DCA:CA ratio	721 (3003)	4 (280)	0.437447	0.52077	1123 (4613)	-40 (232)	0.27832	0.491649	469 (843)	123 (290)	0.0134277	0.0479561	-328 (777)	6 (94)
	LCA:CDCA ratio	55 (77)	22 (95)	0.000166178	0.00118714	67 (101)	26 (106)	0.0185547	0.103082	50 (55)	32 (94)	0.00170898	0.0213625	5 (10)	3 (14)
	UDCA:CDCA ratio	1.54 (2.12)	0.61 (1.82)	8.1569e-05	0.000816	1.78 (2.43)	0.66 (3.16)	0.0244141	0.12207	1.46 (1.96)	0.61 (1.68)	0.000854492	0.020345	0.36 (0.63)	0.42 (0.57)
	LCA:UDCA ratio	15.56 (71.08)	1.48 (46.69)	0.422702	0.52077	21.23 (97.85)	0.74 (59.2)	0.898438	0.96582	13.76 (47.04)	11.52 (26.79)	0.267578	0.445964	-7.11 (33.99)	3.1 (14.25)
	[2c] Glycodeoxycholic acid (GDCA)	-230 (1456)	-164 (1164)	0.437447	0.52077	-345 (1273)	-333 (690)	0.320312	0.516633	-356 (1448)	-4 (1531)	0.625732	0.71106	-584 (980)	-650 (695)
	[2c] Glycoursodeoxycholic acid (GUDCA)	2291 (9097)	160 (718)	0.0163332	0.06282	3071 (13342)	245 (539)	0.174805	0.416202	1827 (4597)	78 (1658)	0.0579834	0.144958	-2502 (5527)	-60 (68)
	[2c] Glycolithocholic acid (GLCA)	18.1 (133.3)	35 (121.9)	0.426261	0.52077	44.5 (153.3)	37.5 (103.8)	0.480469	0.706572	-8.2 (119.7)	17.5 (123.8)	0.951538	0.991186	-29 (64.9)	-27.5 (97.5)
	[2c] Taurodeoxycholic acid (TDCA)	-140 (3032)	-21 (196)	0.595175	0.661305	-1191 (4015)	-25 (173)	0.683594	0.853897	571 (1898)	-23 (231)	0.463135	0.625858	-2732 (5902)	-68 (238)
	[2c] Tauro-ursodeoxycholic acid (TUDCA)	129 (640)	29 (153)	0.0814003	0.185001	137 (654)	28 (30)	0.240234	0.480469	124 (677)	24 (181)	0.281006	0.453235	-198 (305)	-18 (258)
	2c:2 ratio	0.000 (0.006)	0.000 (0.002)	0.96018	0.96018	-0.001 (0.008)	0.000 (0.003)	0.898438	0.96582	0.000 (0.002)	0.000 (0.002)	1	1	-0.006 (0.011)	-0.007 (0.012)
	Conjugated DCA:DCA ratio	-0.001 (0.004)	0.000 (0.003)	0.353321	0.464896	-0.001 (0.005)	0.000 (0.003)	0.700195	0.853897	-0.001 (0.003)	0.000 (0.003)	0.241211	0.415881	-0.004 (0.007)	-0.005 (0.007)
	Conjugated UDCA:UDCA ratio	0.059 (0.137)	0.004 (0.038)	0.110534	0.204693	0.054 (0.14)	0.015 (0.045)	0.240234	0.480469	0.067 (0.144)	0.004 (0.031)	0.357544	0.5258	-0.006 (0.013)	-0.008 (0.014)
	G:T-DCA ratio	-0.22 (7.78)	-0.02 (10.19)	0.9403	0.959489	-2.02 (9.11)	0.09 (12.9)	0.764648	0.910296	1.47 (6.75)	0.39 (8.05)	0.583008	0.710985	8.84 (10.14)	5.32 (1.86)
	G:T-UDCA ratio	1.37 (12.95)	1.71 (7.46)	0.163127	0.281254	-2.39 (17.71)	4.03 (19.48)	0.96582	0.96582	4.69 (7.44)	0.93 (9.59)	0.0402832	0.11848	-5.29 (11.54)	-0.33 (3.42)
	Isolithocholic acid	72587 (183643)	7860 (131865)	0.189904	0.306297	48869 (179446)	-7000 (158560)	0.96582	0.96582	96141 (196589)	42760 (101590)	0.0579834	0.144958	-33768 (54020)	-32520 (50420)
	3a-hydroxy-12 ketolithocholic acid (5ß-cholanic acid-3a-ol-12-one)	-71324 (107295)	-55210 (112025)	0.00241077	0.0144965	-107596 (127069)	-76980 (73170)	0.00292969	0.029297	-46756 (87876)	-10030 (139395)	0.216553	0.386701	-6232 (109261)	-36720 (134980)
	5ß-Cholanic acid-3ß, 12a-diol	-17529 (49007)	-15600 (52175)	0.0593549	0.164875	-40873 (40840)	-40520 (40440)	0.00683594	0.0569658	-1073 (50293)	-3520 (53940)	0.903198	0.964875	-40512 (62617)	-62080 (61680)
	3-Ketocholanic acid	284 (17065)	-346 (14274)	0.652813	0.709579	-4250 (17928)	-7145 (14403)	0.27832	0.491649	4431 (16484)	1620 (9819)	0.501587	0.64306	1698 (14416)	-2555 (13550)
	Allolithocholic acid	1282 (4546)	1046 (5188)	0.226959	0.333763	-158 (6161)	-2028 (4435)	0.365234	0.570679	2552 (2601)	2370 (2495)	0.00231934	0.023193	-773 (2178)	-525 (3343)
	3,6 // 3,12-Diketocholanic Acid	-2390 (4077)	-948 (2694)	0.000166178	0.00118714	-3591 (5437)	-1288 (1978)	0.00195312	0.0244138	-1560 (2660)	-496 (2852)	0.0905762	0.1887	241 (3803)	-650 (2010)
	12-Dehydrocholic acid	-197647 (659617)	-4916 (23431)	0.075149	0.178926	-201858 (732020)	-2868 (16349)	0.206055	0.447945	-227018 (638344)	-7754 (216584)	0.0905762	0.1887	-664603 (1445093)	-3060 (85500)
	Murocholic acid (MuroCA)	6559 (33544)	1383 (6420)	0.207854	0.31493	1493 (9556)	785 (11201)	0.464844	0.704309	10854 (45282)	1923 (6420)	0.390991	0.558559	-6146 (7670)	-1483 (11363)
	5a-Cholanic acid-3a-ol-6-one	1007 (1476)	1008 (1966)	0.00289935	0.0144965	1597 (1671)	1870 (2000)	0.0175781	0.103082	560 (1237)	350 (1422)	0.172607	0.319643	-738 (2963)	133 (845)
	9(11), (5B)-Cholenic Acid-3a-ol-12-one	-24 (122)	-34 (144)	0.205497	0.31493	-68 (86)	-75 (101)	0.0322266	0.146485	1 (139)	-9 (173)	0.795898	0.884332	-84 (62)	-60 (38)
	Ursocholanic acid	0.1 (23.4)	2.5 (8.8)	0.253688	0.352345	5.5 (24.5)	5 (6.3)	0.0927734	0.298713	-4.1 (23.4)	2.5 (8.8)	0.906982	0.964875	2 (6.9)	5 (2.5)
	Glyco-ursocholanic acid	1.6 (8.7)	2.5 (9.4)	0.106572	0.204693	2.5 (6.4)	2.5 (7.5)	0.186523	0.423917	1.1 (10.5)	2.5 (8.8)	0.40332	0.560167	-1 (7.4)	0 (5)
	Tauro-ursocholanic acid (TUCA)	3 (11.7)	2.5 (9.4)	0.146768	0.262085	2.5 (10.6)	2.5 (10)	0.285156	0.491649	3.6 (13.3)	3.8 (10.6)	0.317383	0.495911	-5 (11.6)	-5 (2.5)
Serum		All 3 months (n=45)		Wilcoxon Rank Test		RYGB 3 months (n=18)		Wilcoxon Rank Test		VSG 3 months (n=24)		Wilcoxon Rank Test		1Yr (n=5)		Serum
		Mean change µM (SD)	Median change µM (IQR)	p	pFDR	Mean change µM (SD)	Median change µM (IQR)	p	pFDR	Mean change µM (SD)	Median change µM (IQR)	p	pFDR	Mean change µM (SD)	Median change µM (IQR)
	All	-631 (45482)	1582 (40532)	0.955439	0.973133	9893 (57508)	12532 (57735)	0.212143	0.353572	-10005 (31647)	-8202 (25939)	0.135528	0.246383	728 (17121)	-6832 (26327)
	All 1	26 (1990)	-104 (840)	0.45317	0.579636	940 (2355)	258 (1517)	0.129738	0.246055	-665 (1522)	-293 (924)	0.00533044	0.0325749	2000 (3183)	640 (1328)
	All 2	1939 (4625)	351 (2215)	0.0156846	0.0507444	2946 (5339)	911 (6433)	0.0814285	0.179143	1499 (4237)	357 (1488)	0.0164067	0.0530804	847 (1414)	1413 (1080)
	All 1c	-10071 (35809)	-3306 (19513)	0.0222548	0.0566068	-8442 (43137)	-1796 (16431)	0.522614	0.598828	-13936 (27268)	-7893 (19160)	0.00390065	0.0268169	-1819 (17396)	-3073 (27386)
	All 2c	3277 (7531)	404 (5115)	0.0146898	0.0504963	6608 (10778)	3525 (10532)	0.0482788	0.126444	1229 (2690)	46 (2936)	0.16881	0.273074	-208 (1519)	-369 (1658)
	All Others	4197 (7346)	1303 (4981)	4.31265e-05	0.000790653	7841 (10092)	4659 (12984)	0.00769043	0.0520325	1867 (3189)	1096 (2084)	0.00177956	0.0163126	-92 (721)	257 (599)
	[1] Cholic acid (CA)	84 (1204)	-48 (320)	0.575926	0.688607	712 (1405)	132 (1145)	0.0814285	0.179143	-369 (886)	-91 (234)	0.0079205	0.0396025	426 (398)	325 (390)
	[1] Chenodeoxycholic acid (CDCA)	-58 (1015)	-63 (644)	0.364053	0.517112	229 (1260)	96 (1232)	0.264526	0.382867	-296 (806)	-194 (717)	0.0115161	0.0487219	1574 (3063)	446 (309)
	CA:CDCA ratio	0.102 (1.641)	0.127 (1.146)	0.638564	0.747255	0.22 (1.149)	0.212 (0.991)	0.34655	0.453815	-0.008 (1.988)	-0.054 (1.049)	0.789838	0.868822	0.253 (1.037)	-0.072 (0.286)
	[1c] Glycocholic Acid (GCA)	-104 (553)	-85 (286)	0.0589442	0.111791	141 (423)	-31 (423)	0.392738	0.480014	-302 (585)	-159 (263)	0.00049448	0.0067991	127 (299)	14 (53)
	[1c] Taurocholic acid (TCA)	-22.08 (67.6)	-8.7 (18.7)	0.000786447	0.00473807	-9.93 (47.39)	-4.35 (14.58)	0.246208	0.382867	-33.82 (81.64)	-11.5 (19.93)	0.000205159	0.00564188	2.15 (17.57)	6.19 (9.5)
	[1c] Glycochenodeoxycholic acid (GCDCA)	-1075 (5065)	-407 (4397)	0.140329	0.23079	-246 (6079)	428 (3029)	0.609459	0.684087	-2102 (3431)	-1430 (3948)	0.00251639	0.0197716	-2161 (7460)	-1020 (4292)
	[1c] Taurochenodeoxycholic acid (TCDCA)	-8869 (32950)	-4840 (10913)	0.0190242	0.0550701	-8327 (40897)	-2195 (11037)	0.32473	0.435613	-11498 (24819)	-6272 (14247)	0.0115161	0.0487219	213 (12148)	-2002 (13107)
	G:T 1c ratio	0.178 (0.496)	0.028 (0.167)	0.0259408	0.0594476	0.347 (0.691)	0.092 (0.389)	0.023674	0.093005	0.095 (0.268)	0.038 (0.166)	0.14335	0.246383	-0.128 (0.32)	-0.021 (0.07)
	G:T-CA ratio	4.601 (11.632)	1.559 (10.956)	0.0209106	0.0566068	11.917 (14)	8.242 (14.022)	0.000419617	0.0123088	0.12 (6.397)	0.404 (7.382)	0.988813	0.988813	8.028 (9.177)	12.075 (14.621)
	G:T-CDCA ratio	0.176 (0.489)	0.044 (0.18)	0.0172854	0.0528164	0.338 (0.689)	0.087 (0.378)	0.030365	0.10438	0.094 (0.25)	0.052 (0.17)	0.101096	0.205937	-0.137 (0.331)	-0.017 (0.039)
	Conjugated CA:CA ratio	-0.645 (6.743)	-0.279 (2.286)	0.0688851	0.126289	0.892 (8.047)	-0.532 (2.744)	0.392738	0.480014	-1.635 (5.796)	-0.247 (2.276)	0.113961	0.223852	-2.444 (2.502)	-1.577 (0.881)
	TCA:CA ratio	-0.287 (1.138)	-0.021 (0.271)	0.0236719	0.0566068	-0.458 (1.651)	-0.039 (0.252)	0.129738	0.246055	-0.177 (0.64)	-0.02 (0.142)	0.0691017	0.152024	-0.227 (0.195)	-0.174 (0.293)
	GCA:CA ratio	-0.358 (6.279)	-0.282 (1.914)	0.0821414	0.145735	1.349 (7.578)	-0.424 (1.765)	0.392738	0.480014	-1.457 (5.203)	-0.235 (2)	0.12084	0.22918	-2.217 (2.341)	-1.481 (0.667)
	Conjugated CDCA:CDCA ratio	-50 (299.7)	-4.1 (106.4)	0.340713	0.506465	-165.7 (386.5)	-36.2 (144.4)	0.0814285	0.179143	30 (208.1)	-0.9 (52.3)	0.944107	0.961591	-150.7 (248.1)	-153.7 (152.6)
	[1c]:[1] ratio	-45.5 (252.9)	-3.5 (72.3)	0.27648	0.4224	-117.5 (378.2)	-20.2 (78.2)	0.154045	0.282416	3.5 (97)	-2.5 (55.8)	0.704756	0.807533	-71.2 (58.4)	-72.1 (76.4)
	[2] Deoxycholic acid (DCA)	-2.9 (747.3)	-45.9 (684.7)	0.771326	0.840436	-138.1 (817.4)	-168.8 (762.4)	0.522614	0.598828	183.7 (646.9)	-23.3 (426.4)	0.422341	0.527927	1131.9 (1684)	1346.9 (1729.6)
	[2] Lithocholic acid (LCA)	8.85 (29.05)	1.6 (23.33)	0.14267	0.23079	10.65 (34.64)	6.1 (36.14)	0.246208	0.382867	11.03 (23.97)	0.11 (22.18)	0.17798	0.279683	6.64 (29.35)	13.72 (23.45)
	[2] Ursodeoxycholic acid (UDCA)	1933 (4245)	377 (1174)	0.000118725	0.00163247	3073 (4855)	873 (5092)	0.00896454	0.0520325	1305 (3898)	323 (761)	0.0065161	0.0358385	-291 (755)	-3 (68)
	2:1 ratio	3.484 (12.1)	0.351 (3.508)	0.0559022	0.109808	5.707 (16.349)	0.38 (5.45)	0.303795	0.417718	2.501 (8.57)	0.946 (2.892)	0.0164067	0.0530804	-2.628 (3.407)	-1.777 (2.911)
	DCA:CA ratio	-1.992 (9.335)	-0.034 (5.633)	0.256998	0.403854	-4.317 (9.48)	-1.732 (5.731)	0.0431671	0.124957	0.877 (7.971)	0.224 (3.043)	0.344877	0.486365	3.141 (21.639)	2.558 (5.241)
	LCA:CDCA ratio	0.043 (0.465)	0.013 (0.122)	0.407187	0.546226	-0.034 (0.286)	0.011 (0.194)	0.898575	0.915215	0.114 (0.584)	0.016 (0.099)	0.08392	0.177523	-0.302 (0.355)	-0.082 (0.498)
	UDCA:CDCA ratio	6.538 (15.021)	1.047 (6.058)	3.01983e-05	0.000790653	10.941 (20.849)	3.862 (10.498)	0.0104065	0.0520325	4.044 (9.123)	0.852 (5.087)	0.000429869	0.0067991	-1.65 (2.572)	-0.702 (1.606)
	LCA:UDCA ratio	-0.167 (0.24)	-0.085 (0.335)	1.18481e-05	0.000651646	-0.221 (0.237)	-0.2 (0.329)	0.000671387	0.0123088	-0.124 (0.247)	-0.044 (0.224)	0.0164067	0.0530804	-0.125 (0.209)	0.001 (0.266)
	[2c] Glycolithocholic acid (GLCA)	14.87 (114.88)	2.66 (31.5)	0.133966	0.230254	13.62 (153.07)	8.87 (40.17)	0.0736847	0.179143	20.39 (87.52)	0.17 (17.44)	0.41004	0.527927	7.72 (26.46)	7.94 (12.81)
	[2c] Glycodeoxycholic acid (GDCA)	-150 (1112)	-36 (756)	0.376081	0.517112	-373 (1386)	-332 (1290)	0.28373	0.400131	92 (780)	-20 (308)	0.855336	0.887613	27 (1178)	268 (1097)
	[2c] Glycoursodeoxycholic acid (GUDCA)	3442 (6861)	222 (4031)	0.000426517	0.00322904	7091 (9562)	3262 (9230)	0.00559998	0.0513331	1058 (2226)	144 (676)	0.0269277	0.070525	-164 (283)	-41 (123)
	[2c] Taurolithocholic acid (TLCA)	0.871 (19.967)	0.076 (3.914)	0.779313	0.840436	-3.788 (23.701)	-0.38 (4.693)	0.639694	0.703664	5.35 (16.982)	0.19 (4.218)	0.279931	0.416114	-3.513 (10.337)	0.332 (13.908)
	[2c] Tauro-ursodeoxycholic acid (TUDCA)	102.21 (199.97)	7.87 (105.72)	0.000861468	0.00473807	189.13 (253.13)	51.57 (393.21)	0.0104065	0.0520325	45.77 (137.61)	5.02 (30.11)	0.0394816	0.0987041	-4.61 (3.49)	-5.51 (3.19)
	[2c] Taurodeoxycholic acid (TDCA)	-132.7 (601.5)	-11.8 (167.7)	0.0475361	0.0968328	-310.1 (909.7)	-90 (261.6)	0.0159302	0.0673969	8.8 (134.7)	-10.9 (65.3)	0.683986	0.80041	-70.9 (288.9)	15.7 (350.8)
	[2c]:[2] ratio	0.698 (5.044)	-0.034 (1.869)	0.946539	0.973133	1.125 (7.335)	0.011 (2.356)	0.932281	0.932281	0.384 (2.883)	-0.103 (1.287)	0.768296	0.862373	-0.134 (1.076)	-0.003 (0.383)
	Conjugated DCA:DCAratio	-0.149 (2.713)	-0.178 (2.115)	0.494767	0.604715	-0.634 (2.86)	-0.475 (1.58)	0.196388	0.337542	0.242 (2.742)	-0.061 (1.746)	0.811536	0.875186	-0.16 (1.084)	-0.129 (0.671)
	Conjugated UDCA:UDCA ratio	1.264 (5.855)	-0.169 (1.625)	0.737334	0.827619	2.549 (8.604)	0.227 (2.573)	0.264526	0.382867	0.374 (2.89)	-0.266 (0.973)	0.37475	0.515282	-0.722 (1.076)	-0.143 (1.543)
	Conjugated LCA:LCA ratio	0.156 (1.941)	-0.058 (1.672)	0.973255	0.973255	0.089 (2.455)	-0.137 (2.229)	0.898575	0.915215	0.274 (1.63)	0.063 (1.55)	0.663444	0.793248	0.326 (0.88)	0.78 (1.429)
	G:T-DCA ratio	2.243 (6.086)	1.152 (4.55)	0.0229541	0.0566068	4.668 (5.797)	2.832 (4.761)	0.000534058	0.0123088	1.162 (5.875)	-0.04 (3.615)	0.833373	0.881453	4.232 (4.75)	2.799 (4.958)
	G:T-UDCA ratio	10.422 (25.228)	5.782 (15.886)	0.00197036	0.00903082	19.686 (33.647)	12.66 (25.984)	0.00193024	0.0265408	6.357 (14.587)	5.753 (16.745)	0.0564266	0.129311	8.177 (8.684)	10.409 (12.717)
	G:T-LCA ratio	-1.534 (27.048)	0.184 (9.849)	0.370037	0.517112	0.854 (39.212)	5.532 (7.607)	0.0342331	0.110754	-3.247 (15.912)	-0.872 (7.014)	0.390247	0.523502	-20.791 (53.713)	1.258 (1.41)
	Murocholic acid (MuroCA)	370 (890)	182 (713)	0.000469678	0.00322904	225 (659)	190 (719)	0.108383	0.220781	497 (1065)	176 (660)	0.00177956	0.0163126	-205 (479)	-30 (141)
	Taurohyocholic acid (THCA)	285 (851)	28 (289)	0.0310334	0.0656476	452 (1215)	34 (298)	0.0482788	0.126444	178 (503)	9 (150)	0.422341	0.527927	105 (149)	45 (55)
	12-Dehydrocholic acid	68.2 (214)	29.5 (116.5)	0.00550251	0.021617	59.6 (188.3)	36.6 (113.7)	0.264526	0.382867	80.1 (246.7)	30.7 (179.4)	0.0126048	0.049519	89.3 (169)	4.6 (57.2)
	5ß-Cholanic acid-3ß, 12a-diol	-8.9 (59.67)	-0.23 (30.78)	0.420038	0.55005	-34.8 (58.95)	-8.91 (50.79)	0.0384903	0.117609	15.05 (51.87)	1.52 (25.87)	0.159985	0.266642	46.29 (106)	43.59 (118.71)
	5-Cholenic acid-3ß-ol	3.57 (7.84)	2.58 (8.59)	0.00337343	0.0142722	2.47 (7.91)	2.24 (6.37)	0.0987396	0.208872	4.55 (8.27)	3.86 (9.79)	0.0269277	0.070525	4.8 (9.37)	3 (13.26)
	3a-hydroxy-7 ketolithocholic acid (5ß-cholanic acid-3a-ol-7-one)	15.84 (49.64)	8.7 (43.02)	0.0292499	0.0643497	26.02 (47.26)	21.58 (43.91)	0.0268478	0.0984421	7.95 (53.45)	5.68 (45.01)	0.603311	0.737381	-6.63 (22.05)	0.72 (10.79)
	Isolithocholic acid	11.7 (33.97)	1.9 (16.42)	0.0131894	0.048361	6.39 (28.39)	1.92 (23.27)	0.468292	0.559915	19 (37.56)	2.34 (16.34)	0.000107646	0.00564188	5.78 (26.43)	5.62 (28.5)
	3a-hydroxy-12 ketolithocholic acid (5ß-cholanic acid-3a-ol-12-one)	-0.98 (20)	0.15 (6.76)	0.797112	0.843099	-10.58 (25.47)	-1.77 (16.69)	0.167351	0.296913	6.83 (12.02)	1.67 (13.95)	0.0254226	0.070525	11.28 (11.99)	7.41 (0.87)
	Glycohyocholic acid (GHCA)	14.7 (33.65)	1.75 (15.81)	0.00116445	0.00582226	26.06 (46.89)	7.33 (30.43)	0.00416565	0.0458221	7.14 (18.94)	0.61 (8.56)	0.141359	0.246383	10.78 (19.38)	1.48 (4.75)
	Allolithocholic acid	1.09 (5.52)	-0.08 (4.56)	0.693476	0.794608	-0.09 (3.7)	-0.44 (4.05)	0.710426	0.766146	2.37 (6.61)	0.15 (5.93)	0.243391	0.371847	0.36 (2.74)	1.44 (0.27)
	8(14),(5ß)-Cholenic acid-3a, 12a-diol	-0.12 (3.33)	-0.11 (1.29)	0.471933	0.589917	-0.5 (4.7)	-0.04 (1.62)	0.898521	0.915215	0.02 (2)	-0.29 (1.25)	0.319888	0.462996	-1.25 (4.25)	-0.15 (0.76)
