# Supplementary material for: Multi-omic phenotyping reveals host-microbe responses to bariatric surgery, glycaemic control and obesity
Source: Commun Med (Lond). 2022 Oct 7;2:127. doi: 10.1038/s43856-022-00185-6 (PMC9546886; doi:10.1038/s43856-022-00185-6)
Supplement: Supplementary file 9 — Supplementary Data 8 [file 43856_2022_185_MOESM9_ESM.xlsx]

## Sheet: Supplementary Data 8
Serum		All 3 months (n=49 paired)		Wilcoxon Rank Test		RYGB 3 months (n=23 paired)		Wilcoxon Rank Test		VSG 3 months (n=26 paired)		Wilcoxon Rank Test		All 1 Yr (n=9 paired)		Wilcoxon Rank Test		Serum
		Mean change µM (SD)	Median change µM (IQR)	p	pFDR	Mean change µM (SD)	Median change µM (IQR)	p	pFDR	Mean change µM (SD)	Median change µM (IQR)	p	pFDR	Mean change µM (SD)	Median change µM (IQR)	p	pFDR
	Acetic acid	3.4 (26.7)	3.2 (30.9)	0.409704	0.558094	0.4 (23.5)	3.1 (25.5)	0.539919	0.664999	5.9 (29.3)	5.4 (40)	0.413253	0.533776	-7.1 (32.2)	6.5 (28.4)	1	1
	Propionic acid	-0.7 (2.73)	-0.2 (3.7)	0.12081	0.260918	-0.64 (2.78)	-0.16 (3.01)	0.360391	0.561533	-0.75 (2.73)	-0.24 (3.91)	0.248338	0.496676	-0.77 (3.22)	-2.17 (5.63)	0.496094	0.93192
	Isobutyric acid	-0.11 (0.61)	-0.18 (0.95)	0.253083	0.421804	-0.13 (0.59)	-0.14 (0.67)	0.393073	0.561533	-0.09 (0.64)	-0.24 (1.04)	0.427021	0.533776	-0.16 (0.59)	-0.29 (0.8)	0.570313	0.93192
	Butyric acid	-0.04 (0.57)	0.00 (0.58)	0.803527	0.855748	-0.03 (0.46)	-0.12 (0.58)	0.664999	0.664999	-0.06 (0.66)	0.01 (0.41)	0.952893	0.952893	-0.13 (0.56)	-0.06 (0.74)	0.652344	0.93192
	2 Methylbutyric acid	-0.02 (0.07)	-0.01 (0.06)	0.0336878	0.168439	-0.02 (0.08)	-0.01 (0.06)	0.234471	0.468942	-0.02 (0.05)	-0.02 (0.06)	0.0814886	0.324357	-0.01 (0.07)	-0.01 (0.08)	0.910156	1
	Isovaleric acid	-0.04 (0.17)	-0.04 (0.2)	0.0932041	0.260918	-0.05 (0.15)	-0.04 (0.17)	0.160105	0.468942	-0.04 (0.18)	-0.04 (0.22)	0.33614	0.533776	0.05 (0.18)	0.03 (0.13)	0.496094	0.93192
	Valeric acid	0.004 (0.04)	0.000 (0.06)	0.446475	0.558094	0.00 (0.05)	0.00 (0.04)	0.609459	0.664999	0.01 (0.04)	0.00 (0.05)	0.0973072	0.324357	0.01 (0.06)	0.02 (0.04)	0.460938	0.93192
	Caproic acid	0.005 (0.18)	0.017 (0.25)	0.855748	0.855748	-0.05 (0.16)	-0.02 (0.21)	0.211178	0.468942	0.05 (0.18)	0.09 (0.26)	0.219833	0.496676	-0.03 (0.19)	-0.01 (0.23)	0.820313	1
	Lactic acid	-359 (787)	-165 (798)	0.00366325	0.0366325	-493 (911)	-344 (1166)	0.0233247	0.233247	-244 (660)	-146 (626)	0.0584742	0.324357	-432 (917)	27 (1379)	0.425781	0.93192
	2 Hydroxybutyric acid	-8.8 (46)	-9.9 (40.8)	0.130459	0.260918	-12.43 (55.82)	-12.86 (44.6)	0.118646	0.468942	-5.79 (36.38)	-7.25 (40.72)	0.594397	0.660441	-28.47 (21.17)	-26.16 (25.69)	0.0078125	0.078125
Urine		All 3 months (n=30 paired)		Wilcoxon Rank Test		RYGB 3 months (n=14 paired)		Wilcoxon Rank Test		VSG 3 months (n=16 paired)		Wilcoxon Rank Test		All 1 Yr (n=8 paired)		Wilcoxon Rank Test		Urine
		Mean change µM (SD)	Median change µM (IQR)	p	pFDR	Mean change µM (SD)	Median change µM (IQR)	p	pFDR	Mean change µM (SD)	Median change µM (IQR)	p	pFDR	Mean change µM (SD)	Median change µM (IQR)	p	pFDR
	Acetic acid	-464 (2187)	-41 (240)	0.479773	0.883851	-823 (3165)	-11 (276)	0.6698	1	-169 (788)	-56 (232)	0.677704	0.963226	-1289 (5301)	5 (956)	0.742188	0.824653
	A (Osmo norm)	-356 (1813)	-30 (566)	0.568223	0.883851	-532 (2675)	31 (772)	1	1	-212 (550)	-39 (627)	0.328949	0.963226	-831 (4347)	441 (834)	0.25	0.625
	A (Creat norm)	-502 (2459)	-14 (512)	0.455916	0.883851	-792 (3651)	26 (810)	0.903198	1	-263 (615)	-63 (482)	0.2435	0.963226	-1202 (5710)	644 (1243)	0.3125	0.658482
	Propionic acid	-0.9 (89.9)	13.1 (47.5)	0.175666	0.883851	-6.2 (127.9)	14.6 (65.2)	0.153076	0.723633	3.4 (42.8)	6.5 (44.8)	0.711899	0.963226	-28.3 (172.7)	25.1 (45.6)	0.195313	0.625
	P (Osmo norm)	27 (127.5)	9.5 (94.7)	0.281065	0.883851	58.9 (174.1)	41.4 (167.2)	0.135254	0.723633	0.8 (65)	-19.2 (60.4)	0.926514	0.963226	12.5 (169.3)	45.9 (105.6)	0.460938	0.658482
	P (Creat norm)	26 (161)	16 (93)	0.410205	0.883851	62 (221.2)	22.3 (171.5)	0.193726	0.723633	-3.6 (81.4)	-8.8 (100.9)	0.889969	0.963226	14.4 (245.7)	43.5 (140)	0.546875	0.683594
	Isobutyric acid	0.34 (2.67)	-0.07 (2.44)	0.839256	0.883851	0.53 (1.45)	-0.05 (2.02)	0.463135	0.92627	0.19 (3.41)	-0.75 (3.09)	0.711899	0.963226	1.76 (3.35)	1.27 (1.62)	0.148438	0.556641
	IB (Osmo norm)	2.95 (10.67)	1.05 (8.62)	0.255576	0.883851	7.38 (13.31)	1.46 (14.58)	0.135254	0.723633	-0.69 (6.18)	0.12 (9.53)	0.963226	0.963226	4.88 (12.04)	2.46 (13.86)	0.25	0.625
	IB (Creat norm)	3.02 (13.4)	0.02 (8.48)	0.839256	0.883851	8.02 (17.25)	0.49 (8.7)	0.390991	0.92627	-1.1 (7.41)	-1.21 (6.67)	0.579056	0.963226	6.95 (19.75)	2.72 (19.42)	0.460938	0.658482
	Butyric acid	0.25 (4.06)	-0.15 (1.7)	0.568223	0.883851	0.18 (2.44)	-0.22 (1.78)	0.760864	1	0.31 (5.1)	-0.15 (1.63)	0.677704	0.963226	2.29 (4.79)	1.1 (2.55)	0.148438	0.556641
	B (Osmo norm)	2.1 (8.7)	-0.07 (8.49)	0.455916	0.883851	5.42 (10.8)	1.57 (13.83)	0.241211	0.723633	-0.64 (5.42)	-0.22 (8.3)	0.817581	0.963226	6.51 (14.74)	1.35 (11.55)	0.3125	0.658482
	B (Creat norm)	2.06 (10.82)	-0.5 (6.81)	0.839256	0.883851	5.89 (13.98)	-0.17 (11.3)	0.760864	1	-1.09 (6.13)	-2.38 (6.3)	0.51709	0.963226	8.77 (21.2)	1.63 (18.8)	0.382813	0.658482
	2 Methylbutyric acid	0.25 (0.83)	-0.02 (0.25)	0.399205	0.883851	0.27 (0.69)	-0.03 (0.38)	0.807739	1	0.24 (0.95)	0.08 (0.21)	0.458572	0.963226	0.14 (0.48)	-0.06 (0.33)	1	1
	2MB (Osmo norm)	0.22 (0.54)	0.08 (0.38)	0.0578812	0.883851	0.37 (0.6)	0.16 (0.49)	0.0352783	0.723633	0.1 (0.47)	0.02 (0.3)	0.644135	0.963226	0.39 (1.14)	0.14 (0.35)	0.460938	0.658482
	2MB (Creat norm)	0.21 (0.59)	0.03 (0.53)	0.209397	0.883851	0.39 (0.72)	0.17 (0.67)	0.193726	0.723633	0.06 (0.43)	0.03 (0.29)	0.926514	0.963226	0.49 (1.4)	0.09 (0.55)	0.546875	0.683594
	Isovaleric acid	0.25 (0.97)	0.06 (0.24)	0.169422	0.883851	0.22 (0.61)	0.06 (0.24)	0.583008	0.97168	0.27 (1.21)	0.06 (0.19)	0.284164	0.963226	0.24 (0.7)	-0.05 (0.47)	0.84375	0.872845
	IV (Osmo norm)	0.23 (0.67)	0.04 (0.4)	0.075938	0.883851	0.39 (0.72)	0.15 (0.5)	0.0494385	0.723633	0.1 (0.61)	0.04 (0.28)	0.746658	0.963226	0.61 (1.6)	0.08 (0.63)	0.460938	0.658482
	IV (Creat norm)	0.22 (0.71)	0.01 (0.52)	0.479773	0.883851	0.42 (0.83)	0.04 (0.99)	0.193726	0.723633	0.05 (0.57)	-0.04 (0.35)	0.746658	0.963226	0.77 (1.94)	0.06 (1.1)	0.382813	0.658482
	Valeric acid	0.06 (0.56)	0 (0.38)	0.824179	0.883851	0.15 (0.74)	-0.02 (0.47)	1	1	-0.02 (0.36)	0.03 (0.35)	0.711899	0.963226	0.14 (0.38)	0.02 (0.25)	0.546875	0.683594
	V (Osom norm)	0.2 (0.91)	-0.04 (0.63)	0.720686	0.883851	0.5 (1.16)	0.12 (0.71)	0.241211	0.723633	-0.05 (0.56)	-0.05 (0.42)	0.51709	0.963226	0.29 (0.7)	0.21 (0.65)	0.25	0.625
	V (Creat norm)	0.22 (1)	-0.03 (0.55)	0.930735	0.930735	0.54 (1.27)	0.04 (1.04)	0.463135	0.92627	-0.05 (0.64)	-0.09 (0.53)	0.487381	0.963226	0.42 (1.1)	0.19 (0.95)	0.382813	0.658482
	Caproic acid	-0.1 (0.67)	-0.06 (0.52)	0.346845	0.883851	-0.11 (0.45)	-0.11 (0.52)	0.42627	0.92627	-0.09 (0.81)	-0.05 (0.46)	0.677704	0.963226	-0.03 (0.54)	-0.13 (0.43)	0.742188	0.824653
	C (Osmo norm)	0.23 (1.67)	-0.03 (1.05)	0.809166	0.883851	0.73 (2.03)	0.03 (1.21)	0.463135	0.92627	-0.18 (1.22)	-0.03 (1.04)	0.781906	0.963226	0.23 (1.48)	0.04 (0.75)	0.742188	0.824653
	C (Creat norm)	0.26 (1.93)	-0.1 (0.78)	0.594814	0.883851	0.78 (2.37)	-0.09 (0.67)	1	1	-0.18 (1.41)	-0.1 (0.9)	0.487381	0.963226	0.45 (2.42)	0.02 (1.41)	0.84375	0.872845
	Lactic acid	-211 (602)	-4 (282)	0.432721	0.883851	-176 (524)	-2 (386)	0.541626	0.955811	-240 (673)	-19 (126)	0.547668	0.963226	-253 (449)	-99 (199)	0.109375	0.546875
	L (Osmo norm)	-213 (902)	-26 (301)	0.516765	0.883851	-17 (602)	-16 (328)	0.6698	1	-374 (1081)	-26 (139)	0.781906	0.963226	-208 (368)	-77 (189)	0.078125	0.546875
	L (Creat norm)	-226 (975)	-24 (342)	0.410205	0.883851	-46 (763)	47 (546)	0.903198	1	-374 (1121)	-36 (187)	0.328949	0.963226	-223 (472)	-42 (134)	0.109375	0.546875
	2 Hydroxybutyric acid	-6.84 (23.4)	-0.06 (9.62)	0.735217	0.883851	-7.01 (18.1)	-0.33 (21.27)	0.501587	0.940475	-6.7 (27.57)	0.57 (6.69)	0.889969	0.963226	-8.35 (9.47)	-4.01 (13.9)	0.0078125	0.234375
	2HB (Osmo norm)	-4.73 (27.63)	0.16 (10.11)	0.85439	0.883851	-0.51 (21.85)	-0.78 (20.51)	0.903198	1	-8.2 (31.86)	0.53 (5.85)	0.963226	0.963226	-8.37 (10.19)	-4.51 (10.77)	0.015625	0.234375
	2HB (Creat norm)	-5 (27.7)	0.87 (12.29)	0.706253	0.883851	-1.73 (28.21)	0.16 (24.54)	0.903198	1	-7.7 (27.84)	0.89 (5.57)	0.746658	0.963226	-8.72 (9.48)	-6.77 (12.08)	0.0390625	0.390625
Faeces		All 3 months (n=28)		Wilcoxon Rank Test		RYGB 3 months (n=14)		Wilcoxon Rank Test		VSG 3 months (n=14)		Wilcoxon Rank Test		All 1 Yr (n=9)		Wilcoxon Rank Test		Faeces
		Mean change µM (SD)	Median change µM (IQR)	p	pFDR	Mean change µM (SD)	Median change µM (IQR)	p	pFDR	Mean change µM (SD)	Median change µM (IQR)	p	pFDR	Mean change µM (SD)	Median change µM (IQR)	p	pFDR
	Acetic Acid	-19426 (21488)	-17635 (27688)	4.83021e-05	0.000483021	-21964 (19067)	-20293 (26802)	0.00341797	0.0341797	-19399 (23133)	-16526 (24325)	0.00671387	0.0335693	-27970 (25947)	-18275 (18034)	0.0078125	0.078125
	Propionic Acid	-3307 (9993)	-5601 (12203)	0.0533774	0.177925	-4141 (10585)	-9083 (14255)	0.243896	0.487793	-3280 (9741)	-5290 (9802)	0.104004	0.208008	-8171 (10820)	-6865 (5751)	0.0546875	0.273438
	Isobutyric Acid	13 (1110)	12 (1128)	0.678179	0.678179	498 (1261)	239 (818)	0.190918	0.477295	-318 (724)	-342 (879)	0.0905762	0.208008	-74 (1253)	198 (1495)	0.820313	1
	Butyric Acid	-5763 (13193)	-5704 (15935)	0.0204094	0.102047	-1407 (14521)	1726 (16710)	0.786865	0.892578	-10241 (11112)	-7188 (12946)	0.00524902	0.0335693	-6107 (14969)	-1725 (5380)	0.300781	0.751953
	2 Methylbutyric Acid	149 (726)	94 (764)	0.398947	0.498684	513 (756)	418 (1159)	0.0478516	0.159505	-92 (480)	-25 (542)	0.541626	0.541626	33 (690)	316 (771)	0.734375	1
	Isovaleric Acid	367 (1278)	42 (1211)	0.305226	0.436037	1058 (1413)	782 (1843)	0.010498	0.0524902	-154 (746)	-124 (610)	0.295776	0.32864	212 (1237)	726 (1510)	0.496094	0.992188
	Valeric Acid	-323 (2069)	-429 (1615)	0.226977	0.436037	21 (2747)	272 (2588)	0.839355	0.892578	-601 (1302)	-733 (1303)	0.0245361	0.0817871	-242 (2112)	721 (2869)	0.910156	1
	Caproic Acid	-139 (694)	-31 (271)	0.226977	0.436037	106 (625)	-35 (239)	0.892578	0.892578	-310 (709)	-18 (630)	0.267578	0.32864	-78 (595)	17 (82)	1	1
	Lactic Acid	-83 (415)	-4 (94)	0.582386	0.647095	5 (102)	12 (87)	0.587891	0.839844	-175 (574)	-24 (108)	0.135254	0.225423	-168 (738)	29 (73)	0.652344	1
	2 Hydroxybutyric Acid	-1.18 (14.82)	-0.36 (3.87)	0.264172	0.436037	2.80 (15.39)	-0.45 (3.25)	0.3396	0.565999	-5.47 (14.02)	-0.65 (3.85)	0.295776	0.32864	-7.46 (15.41)	-0.74 (7.69)	0.128906	0.429688

## Sheet: ValueList_Helper
Sample
Blank
Cal
QC
CC
DoubleBlank
MatrixSpike
MatrixSpikeDup
MatrixBlank
TuneCheck
ResponseCheck
