# Supplementary material for: Multi-omic phenotyping reveals host-microbe responses to bariatric surgery, glycaemic control and obesity
Source: Commun Med (Lond). 2022 Oct 7;2:127. doi: 10.1038/s43856-022-00185-6 (PMC9546886; doi:10.1038/s43856-022-00185-6)
Supplement: Supplementary file 10 — Supplementary Data 9 [file 43856_2022_185_MOESM10_ESM.xlsx]

## Sheet: Supplementary Data 9
		All 3 months (n=49 paired)				Wilcoxon Rank Test		RYGB 3 months (n=23 paired)				Wilcoxon Rank Test		VSG 3 months (n=26 paired)				Wilcoxon Rank Test
		Mean (µM)	Median (µM)	Mean (µM)	Median (µM)	p	pFDR	Mean (µM)	Median (µM)	Mean (µM)	Median (µM)	p	pFDR	Mean (µM)	Median (µM)	Mean (µM)	Median (µM)	p	pFDR
		Pre	Pre	Post	Post			Pre	Pre	Post	Post			Pre	Pre	Post	Post
Acylcarnitines	Carnitine (C0)	41.5265	41.9	38.1633	37.3	0.0414268	0.0708492	40.413	38.3	39.2609	39.3	0.38601	0.56092	42.5115	43.15	37.1923	35.5	0.0357244	0.0802696	Acylcarnitines
	Acetylcarnitine (C2)	6.80571	6.09	9.30408	8.53	0.000335761	0.00141935	7.65957	6.94	10.2439	9.38	0.0191832	0.0743349	6.05038	5.76	8.47269	8.1	0.00713834	0.028243
	Propionylcarnitine (C3)	0.368878	0.332	0.261531	0.245	6.77818e-05	0.000548148	0.390435	0.332	0.284304	0.249	0.0176746	0.0714667	0.349808	0.335	0.241385	0.242	0.000573844	0.00467456
	Hydroxybutyrylcarnitine (C4-OH)	0.0740612	0.061	0.0980204	0.09	0.00888883	0.0226483	0.0812174	0.076	0.111609	0.106	0.0727031	0.173448	0.0677308	0.056	0.086	0.0765	0.0658629	0.122341
	Hydroxypropionylcarnitine (C3-OH)	0.0137347	0.013	0.0113469	0.011	0.00325936	0.00947253	0.0133913	0.013	0.0119565	0.011	0.247665	0.404221	0.0140385	0.0125	0.0108077	0.011	0.00132847	0.00863504
	Propenoylcarnitine (C3:1)	0.0112245	0.011	0.00916327	0.008	0.0022091	0.0068482	0.0107826	0.011	0.00952174	0.008	0.115643	0.238897	0.0116154	0.0115	0.00884615	0.008	0.00485933	0.0200999
	Butyrylcarnitine (C4)	0.209857	0.186	0.177184	0.153	0.0160707	0.033668	0.213348	0.186	0.206652	0.176	0.573633	0.725821	0.206769	0.185	0.151115	0.138	0.00173187	0.00955154
	Butenylcarnitine (C4:1)	0.0131224	0.012	0.0143878	0.013	0.225753	0.287603	0.0130435	0.013	0.015913	0.015	0.11688	0.238897	0.0131923	0.012	0.0130385	0.0125	0.920126	0.92521
	Valerylcarnitine (C5)	0.151245	0.144	0.106771	0.098	3.42528e-05	0.000316191	0.151087	0.128	0.117652	0.101	0.0285148	0.0884529	0.151385	0.1545	0.09676	0.096	0.000243843	0.00316995
	Glutarylcarnitine (C6-OH)	0.0248367	0.023	0.0280208	0.0245	0.175243	0.237921	0.0265217	0.024	0.0311304	0.029	0.109655	0.2305	0.0233462	0.0215	0.02516	0.023	0.476478	0.574298
	Methylglutarylcarnitine (C5-M-DC)	0.0256735	0.022	0.02825	0.022	0.679225	0.751999	0.0297826	0.024	0.0356957	0.024	0.160183	0.300923	0.0220385	0.021	0.0214	0.021	0.524219	0.619531
	Hydroxyvalerylcarnitine (C5-OH)	0.0353061	0.033	0.0295417	0.028	1.83817e-05	0.000213687	0.036	0.031	0.0307391	0.028	0.00965446	0.047627	0.0346923	0.0355	0.02844	0.028	0.000419617	0.00401949
	Tiglylcarnitine (C5:1)	0.0217551	0.021	0.0195417	0.019	0.00675718	0.0179548	0.0223043	0.021	0.0210435	0.02	0.379996	0.55653	0.0212692	0.021	0.01816	0.019	0.00223494	0.0112988
	Glutaconylcarnitine (C5:1-DC)	0.0167551	0.016	0.0155208	0.015	0.0427614	0.0716542	0.0163478	0.015	0.0164348	0.016	0.948102	0.996311	0.0171154	0.018	0.01468	0.015	0.0120283	0.0446767
	Fumarylcarnitine (C6)	0.0746531	0.074	0.0759796	0.073	0.730686	0.804187	0.0732609	0.077	0.0773913	0.073	0.889393	0.958093	0.0758846	0.071	0.0747308	0.069	0.58256	0.662662
	Fumarylcarnitine (C6:1)	0.0147959	0.014	0.014102	0.013	0.222879	0.286041	0.0149565	0.014	0.0151304	0.015	1	1	0.0146538	0.014	0.0131923	0.013	0.100993	0.173403
	Pimeloylcarnitine (C7-DC)	0.0278776	0.023	0.0358511	0.032	0.00935273	0.0231948	0.0324348	0.022	0.0402609	0.033	0.0613367	0.152115	0.0238462	0.0235	0.031625	0.032	0.004776	0.0200999
	Octanoylcarnitine (C8)	0.15849	0.139	0.193617	0.173	0.113701	0.165968	0.149957	0.139	0.189478	0.176	0.0225257	0.0805725	0.166038	0.1415	0.197583	0.159	0.540846	0.635058
	Nonaylcarnitine (C9)	0.0285102	0.024	0.0254694	0.021	0.0824656	0.124704	0.0291739	0.022	0.0266522	0.021	0.276455	0.443282	0.0279231	0.0255	0.0244231	0.0235	0.197522	0.289845
	Decanoylcarnitine (C10)	0.210102	0.175	0.27602	0.218	0.0193593	0.03799	0.203304	0.175	0.278826	0.261	0.0386084	0.110479	0.216115	0.1725	0.273538	0.206	0.30275	0.40515
	Decenoylcarnitine (C10:1)	0.334776	0.316	0.356	0.357	0.282679	0.343649	0.339826	0.342	0.378478	0.37	0.206843	0.35623	0.330308	0.3035	0.336115	0.3085	0.707846	0.776072
	Decadienylcarnitine (C10:2)	0.0553061	0.053	0.0511224	0.049	0.0415478	0.0708492	0.0575217	0.055	0.0561739	0.053	0.583882	0.729091	0.0533462	0.0495	0.0466538	0.0445	0.0153193	0.0474682
	Dodecanoylcarnitine (C12)	0.0918367	0.081	0.100551	0.092	0.267888	0.329981	0.0932609	0.081	0.102087	0.107	0.420164	0.587598	0.0905769	0.0845	0.0991923	0.087	0.546646	0.637754
	Dodecanedioylcarnitine (C12-DC)	0.0454898	0.044	0.0448571	0.044	0.830536	0.892402	0.0442174	0.045	0.046087	0.044	0.330051	0.503193	0.0466154	0.0435	0.0437692	0.044	0.29963	0.403945
	Dodecenoylcarnitine (C12:1)	0.232327	0.225	0.262959	0.253	0.0702239	0.109767	0.244174	0.231	0.286609	0.281	0.0885052	0.198378	0.221846	0.218	0.242038	0.221	0.448661	0.548029
	Tetradecanoylcarnitine (C14)	0.0628571	0.061	0.0652245	0.063	0.233861	0.293906	0.0637391	0.061	0.0675652	0.066	0.175332	0.314558	0.0620769	0.061	0.0631538	0.061	0.715956	0.780264
	Tetradecenoylcarnitine (C14:1)	0.0631429	0.06	0.074	0.068	0.0419001	0.0708492	0.0624348	0.058	0.0779565	0.073	0.0400486	0.112864	0.0637692	0.065	0.0705	0.0645	0.418936	0.518682
	Hydroxytetradecenoylcarnitine (C14:1-OH)	0.0133673	0.013	0.0149388	0.014	0.0314171	0.0567337	0.0137391	0.013	0.016087	0.015	0.0538113	0.140971	0.0130385	0.0135	0.0139231	0.0135	0.298664	0.403945
	Tetradecadienylcarnitine (C14:2)	0.0243469	0.022	0.0304898	0.027	0.0320025	0.0572352	0.0243913	0.022	0.0313913	0.03	0.103475	0.229123	0.0243077	0.0235	0.0296923	0.0265	0.170684	0.256731
	Hydroxytetradecadienylcarnitine (C14:2-OH)	0.00657143	0.007	0.0064898	0.006	0.503976	0.571582	0.00652174	0.006	0.00669565	0.006	0.711795	0.847202	0.00661538	0.007	0.00630769	0.006	0.362915	0.468444
	Hexadecanoylcarnitine (C16)	0.101735	0.102	0.122939	0.117	0.000162972	0.000891555	0.100522	0.102	0.125826	0.117	0.00384723	0.0256383	0.102808	0.102	0.120385	0.118	0.015388	0.0474682
	Hydroxyhexadecanoylcarnitine (C16-OH)	0.0064898	0.006	0.00730612	0.007	0.0506003	0.0825584	0.007	0.006	0.00769565	0.007	0.404729	0.583075	0.00603846	0.006	0.00696154	0.0065	0.0566552	0.11331
	Hexadecenoylcarnitine (C16:1)	0.0265714	0.026	0.0326735	0.03	0.0201217	0.0389858	0.0272609	0.025	0.0349565	0.035	0.0357531	0.103907	0.0259615	0.0265	0.0306538	0.029	0.222048	0.315724
	Hydroxyhexadecenoylcarnitine (C16:1-OH)	0.0109592	0.01	0.0136531	0.012	0.000135831	0.000817489	0.0111739	0.01	0.0141304	0.013	0.00281034	0.0250517	0.0107692	0.01	0.0132308	0.012	0.0182228	0.0526437
	Hexadecadienylcarnitine (C16:2)	0.00857143	0.008	0.00981633	0.009	0.083263	0.124894	0.00843478	0.007	0.0101739	0.009	0.0767593	0.180661	0.00869231	0.0085	0.0095	0.0085	0.465526	0.564838
	Hydroxyhexadecadienylcarnitine (C16:2-OH)	0.013	0.013	0.0138367	0.013	0.0475435	0.0782574	0.0128696	0.013	0.014	0.013	0.0622123	0.152256	0.0131154	0.013	0.0136923	0.014	0.40367	0.503205
	Octadecanoylcarnitine (C18)	0.0352245	0.033	0.0372041	0.036	0.314472	0.377367	0.0349565	0.033	0.0370435	0.037	0.305923	0.477744	0.0354615	0.0345	0.0373462	0.0355	0.836654	0.875121
	Octadecenoylcarnitine (C18:1)	0.117531	0.112	0.168	0.156	7.08114e-07	1.64636e-05	0.123522	0.108	0.177304	0.172	0.00027752	0.00882156	0.112231	0.1145	0.159769	0.151	0.000400096	0.00401949
	Hydroxyoctadecenoylcarnitine (C18:1-OH)	0.00879592	0.008	0.0106735	0.01	0.000334687	0.00141935	0.00908696	0.008	0.0116522	0.011	0.00327282	0.0250517	0.00853846	0.0085	0.00980769	0.01	0.050905	0.102941
	Octadecadienylcarnitine (C18:2)	0.0390816	0.038	0.0470816	0.045	0.00303258	0.00895334	0.0374783	0.038	0.0457826	0.044	0.00128552	0.0158958	0.0405	0.038	0.0482308	0.046	0.162329	0.2462
Amino Acids	Alanine	439.612	415	365.122	364	7.36749e-05	0.000559854	444.261	415	371.261	347	0.00890484	0.0460083	435.5	412	359.692	371.5	0.00164506	0.00935627	Amino Acids
	Arginine	111.863	108	103.953	101	0.077701	0.119441	102.635	98.5	102.004	97.6	0.855182	0.941206	120.027	116	105.677	104.5	0.0250915	0.065659
	Asparagine	43.4122	41.2	40.202	38.9	0.0542482	0.0869842	41.2348	38.8	39.5	38.9	0.308222	0.477744	45.3385	42.35	40.8231	39	0.0877806	0.153616
	Aspartate	25.4408	23.8	22.792	22.1	0.0142014	0.0314459	24.3826	22.5	22.7087	22.1	0.185742	0.329029	26.3769	24.45	22.8658	21.8	0.0317532	0.0750531
	Citrulline	26.4347	26	24.3163	21.3	0.189149	0.253106	25.887	24.8	24.7391	21.2	0.795966	0.89727	26.9192	27.05	23.9423	23.25	0.13403	0.213978
	Glutamine	611.347	612	659.776	653	0.00579606	0.0160905	594.087	601	662	653	0.00973025	0.047627	626.615	616.5	657.808	652.5	0.158326	0.242146
	Glutamate	94.3306	97.3	67.802	63.7	0.000125703	0.000817489	93.4217	102	70.8435	60.2	0.055347	0.141021	95.1346	92.25	65.1115	65.6	0.000217468	0.00304455
	Glycine	234.286	224	299.224	292	7.76117e-06	9.62385e-05	231.957	229	319.87	297	0.000233043	0.00882156	236.346	220.5	280.962	270.5	0.00682962	0.027622
	Histidine	79.1265	77.1	74.7429	74.3	0.110359	0.162911	77.1174	73.9	73.8	73.7	0.584056	0.729091	80.9038	78.55	75.5769	76.35	0.109047	0.180424
	Isoleucine	89.1673	81.6	68.602	59.4	0.000362204	0.00149711	86.0391	75.7	68.0217	59.4	0.00350027	0.0250517	91.9346	86.85	69.1154	58.75	0.0129526	0.0453341
	Leucine	160.155	146	122.89	110	0.000282438	0.00127567	155.057	136	119.452	105	0.00489736	0.0298418	164.665	157	125.931	112	0.0142745	0.0472356
	Lysine	217.102	212	198.041	200	0.0170868	0.034545	212.304	211	194.304	191	0.172679	0.314558	221.346	222.5	201.346	201	0.0470465	0.0973006
	Methionine	23.2367	22.3	19.5867	19.3	0.00603961	0.0165201	21.6478	21.4	18.663	18.4	0.0885237	0.198378	24.6423	22.8	20.4038	20.1	0.0375414	0.0823197
	Ornithine	81.6776	77	68.8878	64.4	0.0103428	0.0253126	77.0261	73.6	69.1217	66.5	0.354793	0.527932	85.7923	80.9	68.6808	63.4	0.0151321	0.0474682
	Phenylalanine	83.9939	79.2	64.1551	62.5	1.34825e-07	5.01547e-06	83.1174	76.8	64.0565	62.2	0.000126959	0.00882156	84.7692	81.85	64.2423	63.35	8.29697e-05	0.00167783
	Proline	216.673	215	183.892	177	0.0019116	0.00623787	230.435	234	194.043	177	0.0234406	0.0807399	204.5	193.5	174.912	182	0.0296519	0.0719552
	Serine	115.745	115	136.159	135	2.80888e-05	0.000293995	112.1	113	140.761	137	0.000182788	0.00882156	118.969	118	132.088	134	0.0214894	0.0592586
	Threonine	122.131	120	109.312	100	0.0146385	0.0319905	111.948	106	101.03	93.3	0.144313	0.282549	131.138	129.5	116.638	106.5	0.0635943	0.120564
	Tryptophan	61.2429	61.4	50.6714	50.2	0.00027184	0.00127567	56.613	53.1	45.2174	45.5	0.00333319	0.0250517	65.3385	67.85	55.4962	53.9	0.0163332	0.0495439
	Tyrosine	77.851	74.2	63.5224	60.4	0.000876699	0.00301974	74.0043	69.1	60.2652	56.4	0.0285332	0.0884529	81.2538	78.25	66.4038	63.65	0.0140065	0.0472071
	Valine	249.184	237	195.939	188	3.5699e-05	0.000316191	243.913	233	194.043	188	0.00564429	0.0318133	253.846	254.5	197.615	189.5	0.00112003	0.00784022
Biogenic Amines	Asymmetric dimethylarginine (ADMA)	0.541592	0.563	0.521694	0.487	0.346184	0.412758	0.535174	0.563	0.538565	0.487	0.720877	0.848627	0.547269	0.563	0.506769	0.487	0.0889454	0.154172	Biogenic Amines
	alpha-Aminoadipic acid	0.924265	0.664	0.506469	0.4	0.0111277	0.0261995	0.991609	0.638	0.515043	0.3	0.108043	0.2305	0.864692	0.821	0.498885	0.4	0.0375306	0.0823197
	cis-4-Hydroxyproline	0.0734694	0.1	0.0714286	0.1	0.962391	0.978168	0.0652174	0.1	0.0913043	0.1	0.242493	0.402711	0.0807692	0.1	0.0538462	0	0.139648	0.219104
	Creatinine	91.6776	76.5	92.7714	68.8	0.145032	0.207507	104.248	69.1	113.557	67	0.855174	0.941206	80.5577	78.05	74.3846	71.1	0.0795726	0.141982
	Dihydroxyphenylalanine (DOPA)	0.191837	0.2	0.179592	0.2	0.350642	0.41541	0.195652	0.2	0.178261	0.2	0.462891	0.613952	0.188462	0.2	0.180769	0.2	0.816711	0.859199
	Dopamine	0.12449	0.1	0.146939	0.1	0.37768	0.442342	0.130435	0.1	0.134783	0.1	1	1	0.119231	0.1	0.157692	0.15	0.19907	0.289845
	Histamine	0.173469	0.2	0.171429	0.2	0.834827	0.892402	0.169565	0.2	0.173913	0.2	1	1	0.176923	0.2	0.169231	0.2	0.790527	0.84138
	Kynurenine	2.92857	2.68	2.40816	2.31	0.000376192	0.00152112	3.19391	2.69	2.54652	2.41	0.00333137	0.0250517	2.69385	2.51	2.28577	2.31	0.0276537	0.0689449
	Methionine sulfoxide	0.573429	0.561	0.541857	0.422	0.0267147	0.048715	0.608	0.654	0.674522	0.422	0.247749	0.404221	0.542846	0.561	0.4245	0.422	0.0428295	0.0895974
	Nitrotyrosine	0.0265306	0	0.0285714	0	0.834827	0.892402	0.0304348	0	0.026087	0	1	1	0.0230769	0	0.0307692	0	0.790527	0.84138
	Putrescine	0.126531	0.1	0.122449	0.1	0.846924	0.898737	0.117391	0.1	0.104348	0.1	0.25	0.404348	0.134615	0.1	0.138462	0.1	0.808594	0.855605
	Sarcosine	1.16478	1.15	0.865122	0.839	7.21323e-06	9.58329e-05	1.15539	0.973	0.862739	0.875	0.00235269	0.0230316	1.17308	1.26	0.867231	0.812	0.000287056	0.00332237
	Symmetric dimethylarginine (SDMA)	0.451898	0.397	0.547612	0.496	2.88109e-05	0.000293995	0.507	0.397	0.622783	0.496	0.00145284	0.0158958	0.403154	0.397	0.481115	0.496	0.00371552	0.0173391
	Serotonin	0.533143	0.442	0.705082	0.481	0.0375785	0.0653233	0.597	0.481	0.683348	0.481	0.229573	0.38469	0.476654	0.385	0.724308	0.5165	0.08392	0.148286
	Spermidine	0.169265	0.167	0.173469	0.167	0.850418	0.898737	0.163	0.167	0.174652	0.167	0.762114	0.885957	0.174808	0.167	0.172423	0.167	0.614796	0.686459
	Spermine	0.130612	0.1	0.110204	0.1	0.0124193	0.0278313	0.121739	0.1	0.108696	0.1	0.453125	0.613952	0.138462	0.1	0.111538	0.1	0.0390625	0.0836397
	trans-4-Hydroxyproline	12.2094	10.6	11.4469	10.8	0.881388	0.911632	13.143	9.21	11.9174	10.8	0.879128	0.956244	11.3835	11.1	11.0308	10.85	0.900659	0.920898
	Taurine	97.7224	98.9	99.098	96.5	0.882224	0.911632	89.0522	86.9	95.9043	93.2	0.708884	0.847202	105.392	101.8	101.923	101	0.578206	0.662662
Glycerophospholipids Glycerophospholipids	Lyso-phosphatidylcholine C14:0	4.81796	4.8	4.37245	4.43	0.0194035	0.03799	4.75913	4.67	4.45261	4.5	0.345723	0.518626	4.87	4.855	4.30154	4.365	0.0151321	0.0474682	Glycerophospholipids Glycerophospholipids
	Lyso-phosphatidylcholine C16:0	61.2102	59.8	55.6571	54.2	0.0799842	0.121943	57.9696	55.5	55.9	55.4	0.46539	0.613952	64.0769	67.1	55.4423	52.95	0.0593549	0.116157
	Lyso-phosphatidylcholine C16:1	2.31	2.19	1.68908	1.65	5.60317e-05	0.000473722	2.30043	2.1	1.78422	1.7	0.0225101	0.0805725	2.31846	2.25	1.60492	1.59	0.000310332	0.00332237
	Lyso-phosphatidylcholine C17:0	1.14533	1.08	1.02108	0.928	0.182533	0.246023	1.08474	1.07	1.02361	0.899	0.659145	0.801314	1.19892	1.15	1.01885	0.9325	0.15547	0.239792
	Lyso-phosphatidylcholine C18:0	18.3755	17.2	13.9049	13.3	0.0001837	0.000976236	16.7957	15.5	13.7761	13.1	0.0727362	0.173448	19.7731	19.3	14.0188	13.8	0.000309855	0.00332237
	Lyso-phosphatidylcholine C18:1	14.3351	13.2	13.22	12.7	0.38051	0.442342	14.4548	12.7	13.6543	12.5	0.78258	0.889498	14.2292	14	12.8358	12.75	0.340331	0.444837
	Lyso-phosphatidylcholine C18:2	19.939	18.6	15.0851	13.1	0.000130787	0.000817489	18.183	18	13.3457	12.8	0.00201986	0.0208719	21.4923	20.3	16.6238	14.85	0.0172729	0.0507043
	Lyso-phosphatidylcholine C20:3	1.86133	1.75	1.16096	1.11	3.25099e-07	8.63834e-06	1.77739	1.68	1.13678	1.08	0.000657602	0.0122402	1.93558	1.85	1.18235	1.14	2.59578e-05	0.000638679
	Lyso-phosphatidylcholine C20:4	4.58082	4.35	4.52816	4.59	0.761586	0.833265	4.68	3.95	4.6513	4.45	0.927298	0.979985	4.49308	4.475	4.41923	4.775	0.759605	0.818036
	Lyso-phosphatidylcholine C24:0	0.287184	0.259	0.225959	0.201	0.0115148	0.0264414	0.276652	0.242	0.235217	0.178	0.294005	0.463431	0.2965	0.2655	0.217769	0.208	0.0112301	0.0425808
	Lyso-phosphatidylcholine C26:0	0.644204	0.475	0.414367	0.342	0.00632256	0.0170434	0.628826	0.474	0.447783	0.317	0.110293	0.2305	0.657808	0.5055	0.384808	0.3765	0.0207369	0.0580632
	Lyso-phosphatidylcholine C26:1	0.28851	0.223	0.262429	0.207	0.60149	0.673959	0.303957	0.239	0.291348	0.183	0.819539	0.918278	0.274846	0.2195	0.236846	0.2175	0.595174	0.668653
	Lyso-phosphatidylcholine C28:0	0.464204	0.363	0.287837	0.273	0.000454176	0.00172401	0.447913	0.363	0.301304	0.269	0.0447085	0.118797	0.478615	0.3705	0.275923	0.2765	0.00218153	0.0112988
	Lyso-phosphatidylcholine C28:1	0.520041	0.465	0.405633	0.357	0.00902344	0.0226805	0.519609	0.492	0.439304	0.319	0.190927	0.335022	0.520423	0.441	0.375846	0.358	0.0219717	0.0596842
	Diacyl-phosphatidylcholine C24:0	0.266551	0.219	0.217122	0.169	0.149199	0.21184	0.275	0.208	0.237	0.163	0.465415	0.613952	0.259077	0.2195	0.199538	0.176	0.189904	0.280996
	Diacyl-phosphatidylcholine C26:0	1.38067	1.17	1.12904	0.859	0.199819	0.263591	1.32991	1.11	1.19461	0.845	0.542989	0.701361	1.42558	1.21	1.07104	1.0505	0.241066	0.334917
	Diacyl-phosphatidylcholine C28:1	2.63531	2.65	2.06918	1.97	3.00317e-05	0.000293995	2.59217	2.5	2.12522	1.97	0.00513407	0.0298418	2.67346	2.775	2.01962	1.93	0.000573933	0.00467456
	Diacyl-phosphatidylcholine C30:0	3.42	3.14	2.54939	2.44	0.000288056	0.00127567	3.2987	3.07	2.65043	2.46	0.041558	0.113705	3.52731	3.495	2.46	2.36	0.00144392	0.00881331
	Diacyl-phosphatidylcholine C32:0	12.1576	12.3	12.8427	12.1	0.161483	0.225184	12.2165	12.8	13.3609	13.5	0.0802978	0.184387	12.1054	12.25	12.3842	11.85	0.910549	0.92521
	Diacyl-phosphatidylcholine C32:1	18.2716	16.5	10.8392	9.88	1.12033e-06	2.08382e-05	18.5148	16.6	11.5222	10.2	0.00113632	0.0150968	18.0565	16	10.235	9.36	9.45032e-05	0.00171996
	Diacyl-phosphatidylcholine C32:2	3.62265	3.65	1.84037	1.71	3.88691e-08	2.54904e-06	3.38435	3.08	1.77865	1.25	0.000331994	0.00882156	3.83346	3.95	1.89496	1.91	1.2815e-06	0.000116617
	Diacyl-phosphatidylcholine C32:3	0.383755	0.374	0.339755	0.332	0.0174294	0.0348589	0.359087	0.338	0.362565	0.332	0.715111	0.847202	0.405577	0.413	0.319577	0.3295	0.00314933	0.0154913
	Diacyl-phosphatidylcholine C34:1	118.027	119	117.418	118	0.819959	0.891885	117.974	121	119.052	121	0.603375	0.748185	118.073	119	115.973	117	0.437657	0.5382
	Diacyl-phosphatidylcholine C34:2	129.71	131	125.388	130	0.379617	0.442342	128.913	132	123.478	130	0.963601	1	130.415	130	127.077	127	0.401575	0.503205
	Diacyl-phosphatidylcholine C34:3	8.90429	8.98	5.15122	4.93	1.47008e-08	2.54904e-06	8.43087	7.92	5.14391	4.45	0.000162299	0.00882156	9.32308	9.335	5.15769	5.245	7.451e-07	0.000116617
	Diacyl-phosphatidylcholine C34:4	1.03939	0.975	0.516286	0.427	4.11135e-08	2.54904e-06	0.996609	0.932	0.513	0.418	0.00033173	0.00882156	1.07723	1.0035	0.519192	0.4305	2.0862e-06	0.000126563
	Diacyl-phosphatidylcholine C36:0	1.67092	1.5	2.34255	1.96	0.000445689	0.00172401	1.70948	1.5	2.36826	1.96	0.0126303	0.0559343	1.63681	1.48	2.31981	1.95	0.0129526	0.0453341
	Diacyl-phosphatidylcholine C36:1	51.1571	45.9	32.8204	31.9	6.42484e-08	2.98755e-06	47.8913	44.6	33.0522	28.6	0.00058671	0.0122402	54.0462	54	32.6154	32.8	3.2783e-06	0.000149163
	Diacyl-phosphatidylcholine C36:2	112.127	113	105.104	109	0.0158331	0.033668	111.513	113	104.865	109	0.10674	0.2305	112.669	113.5	105.315	109.5	0.0784105	0.141294
	Diacyl-phosphatidylcholine C36:3	86.5082	91.4	73.8388	75.3	0.000241985	0.00121646	82.9957	88.8	74.8087	76.2	0.0285332	0.0884529	89.6154	94.6	72.9808	73.05	0.00129798	0.00863504
	Diacyl-phosphatidylcholine C36:4	111.539	113	113.008	115	0.861304	0.905099	111.361	114	114.104	115	0.407525	0.583075	111.696	111.5	112.038	113	0.5825	0.662662
	Diacyl-phosphatidylcholine C36:5	14.4139	13.8	9.39163	7.66	3.47714e-06	4.97498e-05	14.8265	15	9.8713	7.36	0.00140525	0.0158958	14.0488	12.95	8.96731	7.95	0.000465095	0.00423236
	Diacyl-phosphatidylcholine C36:6	0.365367	0.358	0.232633	0.178	2.19087e-06	3.70456e-05	0.361435	0.328	0.244174	0.172	0.00102049	0.0150968	0.368846	0.3685	0.222423	0.2075	0.000213891	0.00304455
	Diacyl-phosphatidylcholine C38:0	1.9618	1.89	2.04224	1.88	0.944485	0.965243	1.85391	1.84	2.03304	1.85	0.553097	0.70949	2.05723	1.94	2.05038	1.885	0.657314	0.725037
	Diacyl-phosphatidylcholine C38:3	46.7286	44.2	32.3673	30.6	8.85489e-07	1.83001e-05	43.7435	42.9	32.9739	29.2	0.00350185	0.0250517	49.3692	47.2	31.8308	31.3	1.10567e-05	0.00038601
	Diacyl-phosphatidylcholine C38:4	82.1755	84.2	80.3816	76.9	0.409002	0.472512	82.8	84	82.6783	76.6	0.784276	0.889498	81.6231	84.4	78.35	77.1	0.380194	0.483883
	Diacyl-phosphatidylcholine C38:5	34.5837	33.1	32.649	30.7	0.120697	0.174028	35.2348	34.3	35.6	31.2	0.784289	0.889498	34.0077	32.7	30.0385	30.4	0.0658757	0.122341
	Diacyl-phosphatidylcholine C38:6	45.1082	45.3	52.9694	49.1	0.036867	0.0646911	44.2739	41.7	54.2652	52.9	0.0332504	0.0981678	45.8462	47.15	51.8231	47.2	0.628917	0.697944
	Diacyl-phosphatidylcholine C40:1	0.307184	0.294	0.301306	0.302	0.19766	0.262606	0.296826	0.29	0.296652	0.291	0.648191	0.794675	0.316346	0.3025	0.305423	0.3085	0.239448	0.334917
	Diacyl-phosphatidylcholine C40:2	0.324	0.311	0.294286	0.292	0.00814309	0.0213326	0.315783	0.303	0.290435	0.266	0.106964	0.2305	0.331269	0.3215	0.297692	0.294	0.0351218	0.0800378
	Diacyl-phosphatidylcholine C40:3	0.506776	0.497	0.478469	0.473	0.151018	0.212798	0.511609	0.503	0.492783	0.471	0.465069	0.613952	0.5025	0.4955	0.465808	0.476	0.187733	0.28006
	Diacyl-phosphatidylcholine C40:4	3.46224	3.44	2.70837	2.69	0.000102555	0.000733661	3.28217	3.22	2.85478	2.73	0.0415698	0.113705	3.62154	3.485	2.57885	2.63	0.000590742	0.00467456
	Diacyl-phosphatidylcholine C40:5	7.69265	7.25	6.16163	5.86	0.000237318	0.00121646	7.59913	7.24	6.64913	6.06	0.15286	0.293113	7.77538	8.025	5.73038	5.59	0.00016886	0.00279387
	Diacyl-phosphatidylcholine C40:6	18.6639	18.6	17.8984	16	0.230647	0.291839	17.6317	17	17.8857	17.1	0.927298	0.979985	19.5769	19.35	17.9096	15.7	0.137391	0.217436
	Diacyl-phosphatidylcholine C42:0	0.412163	0.405	0.464265	0.437	0.0207335	0.0397569	0.398652	0.367	0.45713	0.449	0.0446961	0.118797	0.424115	0.4205	0.470577	0.4335	0.151723	0.236014
	Diacyl-phosphatidylcholine C42:1	0.201571	0.192	0.219551	0.212	0.238464	0.29768	0.19487	0.192	0.215043	0.212	0.322775	0.496166	0.2075	0.1935	0.223538	0.211	0.519338	0.617775
	Diacyl-phosphatidylcholine C42:2	0.18802	0.183	0.172122	0.163	0.0147913	0.0319905	0.17413	0.169	0.167348	0.161	0.419895	0.587598	0.200308	0.186	0.176346	0.166	0.0193151	0.0549274
	Diacyl-phosphatidylcholine C42:4	0.17898	0.177	0.161939	0.158	0.00838294	0.0216559	0.172217	0.175	0.161261	0.158	0.166273	0.306205	0.184962	0.1845	0.162538	0.162	0.025975	0.065659
	Diacyl-phosphatidylcholine C42:5	0.276184	0.275	0.264918	0.257	0.204684	0.266232	0.277696	0.279	0.274261	0.277	0.891129	0.958093	0.274846	0.2745	0.256654	0.245	0.130645	0.212298
	Diacyl-phosphatidylcholine C42:6	0.445551	0.441	0.376061	0.365	0.000992924	0.00335789	0.438826	0.43	0.39513	0.372	0.175882	0.314558	0.4515	0.453	0.359192	0.3585	0.00101513	0.00739012
	Acyl-alkyl-phosphatidylcholine C30:0	0.285878	0.272	0.228796	0.207	0.000497291	0.00184992	0.265609	0.256	0.229913	0.221	0.0596657	0.149971	0.303808	0.304	0.227808	0.2065	0.0015614	0.00916695
	Acyl-alkyl-phosphatidylcholine C30:1	0.290735	0.24	0.228776	0.201	0.0439713	0.0730237	0.27587	0.23	0.254304	0.204	0.369563	0.545545	0.303885	0.249	0.206192	0.193	0.0407472	0.0862325
	Acyl-alkyl-phosphatidylcholine C30:2	0.133286	0.126	0.115449	0.115	0.0169621	0.034545	0.129826	0.124	0.121696	0.132	0.428934	0.595386	0.136346	0.134	0.109923	0.107	0.0132032	0.0453393
	Acyl-alkyl-phosphatidylcholine C32:1	2.10061	2.06	2.33265	2.2	0.0233208	0.0433767	1.96652	1.96	2.29	2.33	0.0234406	0.0807399	2.21923	2.165	2.37038	2.145	0.376707	0.482821
	Acyl-alkyl-phosphatidylcholine C32:2	0.587571	0.593	0.615286	0.58	0.420392	0.482673	0.555435	0.543	0.615957	0.565	0.223757	0.378353	0.616	0.6455	0.614692	0.6085	0.915057	0.92521
	Acyl-alkyl-phosphatidylcholine C34:0	1.13882	1.13	0.998408	0.938	0.0215701	0.0409392	1.09796	1.04	1.02683	0.892	0.144313	0.282549	1.17496	1.14	0.973269	0.9825	0.0602565	0.116667
	Acyl-alkyl-phosphatidylcholine C34:1	7.3449	7.13	7.59959	7.27	0.305557	0.369049	7.43826	6.44	7.91913	7.49	0.201451	0.350186	7.26231	7.22	7.31692	7.135	0.856308	0.885501
	Acyl-alkyl-phosphatidylcholine C34:2	7.23102	7.07	6.58796	6.03	0.0120143	0.027252	6.63522	6.28	6.47478	5.79	0.0777035	0.180661	7.75808	7.55	6.68808	6.335	0.0493469	0.100912
	Acyl-alkyl-phosphatidylcholine C34:3	4.43714	4.3	4.84776	4.56	0.274688	0.336132	4.04739	3.97	4.47261	4.34	0.684874	0.827186	4.78192	4.995	5.17962	5.07	0.291376	0.398725
	Acyl-alkyl-phosphatidylcholine C36:0	0.603735	0.588	0.605408	0.579	0.431935	0.492883	0.595435	0.579	0.616478	0.579	0.437943	0.603388	0.611077	0.595	0.595615	0.582	0.740641	0.802361
	Acyl-alkyl-phosphatidylcholine C36:1	16.1302	15.8	13.7624	13.3	0.00245252	0.00747818	15.6917	15.2	14.2587	13.3	0.136137	0.272274	16.5181	17.05	13.3235	13.2	0.00457975	0.0199852
	Acyl-alkyl-phosphatidylcholine C36:2	9.1449	9.07	8.0698	7.73	0.00430468	0.0121314	8.56609	8.54	7.96826	7.2	0.0553329	0.141021	9.65692	9.465	8.15962	7.9	0.0351814	0.0800378
	Acyl-alkyl-phosphatidylcholine C36:3	4.53735	4.54	3.73388	3.66	0.000106804	0.00073576	4.28913	4.27	3.63391	3.4	0.00513407	0.0298418	4.75692	5.035	3.82231	3.82	0.00461197	0.0199852
	Acyl-alkyl-phosphatidylcholine C36:4	11.0696	10.6	10.6082	10.1	0.171371	0.234375	10.5235	10.6	10.2122	9.47	0.41153	0.58431	11.5527	10.75	10.9585	10.4	0.249807	0.344431
	Acyl-alkyl-phosphatidylcholine C36:5	7.19245	7.01	8.34143	7.77	0.0353845	0.0626811	6.80043	6.61	7.91783	6.71	0.287092	0.456402	7.53923	7.125	8.71615	8.4	0.0630297	0.120564
	Acyl-alkyl-phosphatidylcholine C38:0	0.787347	0.754	0.627776	0.527	0.000443261	0.00172401	0.759565	0.712	0.632174	0.49	0.0308144	0.0924431	0.811923	0.863	0.623885	0.625	0.00341922	0.0163763
	Acyl-alkyl-phosphatidylcholine C38:1	1.51833	1.57	1.22341	1.17	0.00182064	0.00604712	1.48043	1.55	1.20178	1.14	0.0284102	0.0884529	1.55185	1.575	1.24254	1.17	0.0286701	0.070513
	Acyl-alkyl-phosphatidylcholine C38:2	2.01092	1.97	1.60522	1.5	0.000680816	0.00243523	1.8663	1.83	1.56522	1.42	0.0225179	0.0805725	2.13885	2.03	1.64062	1.575	0.010185	0.0394399
	Acyl-alkyl-phosphatidylcholine C38:3	5.19612	5.26	4.26204	3.96	0.000153728	0.000883792	4.98522	4.84	4.32652	3.71	0.0308144	0.0924431	5.38269	5.275	4.205	4	0.000745446	0.00565296
	Acyl-alkyl-phosphatidylcholine C38:4	8.14898	8.06	8.26224	7.79	0.574087	0.647152	7.93435	7.62	8.54565	8.02	0.879121	0.956244	8.33885	8.35	8.01154	7.78	0.397579	0.502496
	Acyl-alkyl-phosphatidylcholine C38:5	10.2637	10	11.5206	10.9	0.0245617	0.0452324	10.1135	9.79	11.7091	11.2	0.0243876	0.0824746	10.3965	10.45	11.3538	10.75	0.330759	0.439403
	Acyl-alkyl-phosphatidylcholine C38:6	3.67673	3.52	3.8398	3.57	0.932615	0.958378	3.47609	3.42	3.74043	3.34	0.737939	0.863249	3.85423	3.845	3.92769	3.665	0.846562	0.880424
	Acyl-alkyl-phosphatidylcholine C40:1	1.02431	1.01	0.937449	0.9	0.0702274	0.109767	0.975348	0.908	0.959696	0.9	0.772613	0.889498	1.06762	1.065	0.917769	0.9	0.0306813	0.0734735
	Acyl-alkyl-phosphatidylcholine C40:2	1.87306	1.81	2.08618	2.09	0.0718307	0.111338	1.8	1.78	2.12187	2.12	0.0199574	0.0757567	1.93769	1.92	2.05462	2.025	0.591859	0.668653
	Acyl-alkyl-phosphatidylcholine C40:3	1.35524	1.33	1.30263	1.25	0.222989	0.286041	1.28204	1.25	1.305	1.25	0.831392	0.925981	1.42	1.415	1.30054	1.28	0.127369	0.208839
	Acyl-alkyl-phosphatidylcholine C40:4	1.55527	1.54	1.5049	1.47	0.166087	0.22883	1.50565	1.51	1.50478	1.42	0.649412	0.794675	1.59915	1.61	1.505	1.49	0.133868	0.213978
	Acyl-alkyl-phosphatidylcholine C40:5	2.87367	2.84	3.40857	3.31	0.000845787	0.00296823	2.81391	2.58	3.51957	3.39	0.00424971	0.0272568	2.92654	3.015	3.31038	3.305	0.0668832	0.122957
	Acyl-alkyl-phosphatidylcholine C40:6	2.51714	2.42	2.83041	2.69	0.0614615	0.097708	2.43304	2.33	2.91435	2.69	0.0274214	0.0884529	2.59154	2.67	2.75615	2.68	0.560855	0.650163
	Acyl-alkyl-phosphatidylcholine C42:0	0.587327	0.584	0.596449	0.583	0.873538	0.911632	0.598304	0.584	0.613391	0.584	0.573566	0.725821	0.577615	0.5815	0.581462	0.5805	0.519323	0.617775
	Acyl-alkyl-phosphatidylcholine C42:1	0.40451	0.381	0.370837	0.348	0.114215	0.165968	0.395	0.361	0.39587	0.404	0.909531	0.972258	0.412923	0.383	0.348692	0.342	0.0256315	0.065659
	Acyl-alkyl-phosphatidylcholine C42:2	0.468796	0.449	0.411918	0.396	0.00279158	0.00837473	0.445174	0.438	0.425522	0.403	0.345751	0.518626	0.489692	0.4755	0.399885	0.385	0.00145274	0.00881331
	Acyl-alkyl-phosphatidylcholine C42:3	0.676224	0.653	0.642571	0.589	0.0852645	0.126874	0.626739	0.599	0.617565	0.574	0.523009	0.685068	0.72	0.703	0.664692	0.5895	0.103425	0.175919
	Acyl-alkyl-phosphatidylcholine C42:4	0.621408	0.62	0.579286	0.533	0.0518029	0.0837855	0.598217	0.62	0.558522	0.521	0.152836	0.293113	0.641923	0.644	0.597654	0.571	0.207854	0.300234
	Acyl-alkyl-phosphatidylcholine C42:5	1.79076	1.75	2.11286	2.1	0.000526518	0.00192024	1.78609	1.67	2.13348	2.08	0.0137217	0.0581441	1.79488	1.8	2.09462	2.2	0.0126939	0.0453341
	Acyl-alkyl-phosphatidylcholine C44:3	0.145286	0.131	0.123367	0.112	0.0161577	0.033668	0.138739	0.125	0.122348	0.109	0.223337	0.378353	0.151077	0.1355	0.124269	0.124	0.0328401	0.0766269
	Acyl-alkyl-phosphatidylcholine C44:4	0.340796	0.321	0.313898	0.305	0.0230237	0.0432566	0.314652	0.316	0.301348	0.305	0.161787	0.300923	0.363923	0.334	0.325	0.3105	0.074048	0.134767
	Acyl-alkyl-phosphatidylcholine C44:5	1.21812	1.2	1.51441	1.4	0.000287931	0.00127567	1.25961	1.19	1.49413	1.4	0.0169536	0.070075	1.18142	1.205	1.53235	1.4	0.00398955	0.0181524
	Acyl-alkyl-phosphatidylcholine C44:6	0.752163	0.721	0.844959	0.806	0.0115138	0.0264414	0.736652	0.72	0.814783	0.768	0.157227	0.298411	0.765885	0.7295	0.871654	0.8485	0.0387879	0.0836397
Sphingomyelins	Sphingomyelin ((OH) C14:1)	5.37837	5.64	5.65306	5.38	0.615257	0.685256	5.18739	5.64	5.74043	5.32	0.542942	0.701361	5.54731	5.68	5.57577	5.485	0.879847	0.904701	Sphingomyelins
	Sphingomyelin ((OH) C16:1)	3.17898	3	3.7051	3.53	0.016291	0.033668	3.04391	2.98	3.84435	3.51	0.0191763	0.0743349	3.29846	3.055	3.58192	3.62	0.33712	0.444607
	Sphingomyelin ((OH) C22:1)	11.2084	10.9	7.71041	6.75	2.43359e-07	7.54412e-06	10.3213	10.3	7.26304	6.42	0.000915678	0.0150968	11.9931	12.45	8.10615	7.4	1.27256e-05	0.00038601
	Sphingomyelin ((OH) C22:2)	9.36571	8.92	8.85857	8.26	0.16223	0.225184	9.01174	8.52	8.91913	8.07	0.447031	0.611381	9.67885	9.85	8.805	8.46	0.214901	0.307968
	Sphingomyelin ((OH) C24:1)	1.15076	1.12	0.904673	0.852	7.52492e-05	0.000559854	1.04896	1.06	0.883522	0.817	0.00619372	0.0338833	1.24081	1.27	0.923385	0.8945	0.00200945	0.0107565
	Sphingomyelin (C16:0)	97.6143	98.7	112.812	110	0.00428233	0.0121314	95.4217	98.7	115.122	115	0.0106187	0.0506429	99.5538	99.15	110.769	102	0.105833	0.178347
	Sphingomyelin (C16:1)	17.2988	17.3	18.6243	17.8	0.254694	0.315821	16.7574	17.1	19.2587	19	0.120841	0.244309	17.7777	17.55	18.0631	17.35	1	1
	Sphingomyelin (C18:0)	20.5939	19.2	27.1592	25.9	0.000156802	0.000883792	20.3913	18.6	29.5304	27.2	0.00350027	0.0250517	20.7731	19.5	25.0615	25.15	0.0166384	0.0496423
	Sphingomyelin (C18:1)	12.309	11.5	16.5804	15.8	0.00025646	0.0012553	12.0396	11	18.0296	17.4	0.00385953	0.0256383	12.5473	11.8	15.2985	14.85	0.0223556	0.059834
	Sphingomyelin (C20:2)	0.401143	0.391	0.518959	0.489	0.00211385	0.00670603	0.40387	0.396	0.582304	0.539	0.0137545	0.0581441	0.398731	0.3715	0.462923	0.466	0.0584603	0.11565
	Sphingomyelin (C24:0)	18.4184	17.4	14.2849	13.5	3.13061e-06	4.85244e-05	16.5304	17	13.9248	13.2	0.00777309	0.0413084	20.0885	19.45	14.6035	14.6	2.80738e-05	0.000638679
	Sphingomyelin (C24:1)	47.8347	48.2	60.3143	59.4	0.000136248	0.000817489	46.6043	46.5	63.1652	59.4	0.00113557	0.0150968	48.9231	49.1	57.7923	59.55	0.0253507	0.065659
	Sphingomyelin (C26:0)	0.148122	0.142	0.141449	0.135	0.20341	0.266232	0.140043	0.136	0.146609	0.135	0.963605	1	0.155269	0.1495	0.136885	0.1305	0.108776	0.180424
	Sphingomyelin (C26:1)	0.323306	0.309	0.401184	0.377	0.00212718	0.00670603	0.306174	0.305	0.432522	0.384	0.000658076	0.0122402	0.338462	0.3305	0.373462	0.36	0.342183	0.444837
Sugar	Sugar	5903.49	5100	5192.88	4640	0.0107266	0.0255789	6532.7	6190	5166.87	5319	0.0115882	0.052571	5346.88	4645.5	5215.88	4517.5	0.23695	0.334302	Sugar
